# Supplementary material for: Lydicamycins induce morphological differentiation in actinobacterial interactions
Source: Appl Environ Microbiol. 2025 May 13;91(6):e00295-25. doi: 10.1128/aem.00295-25 (PMC12175524; doi:10.1128/aem.00295-25)
Supplement: Data Set S1 — Transcriptomics. [file aem.00295-25-s0001.csv]

	Gene ID_DTU	COG#	COG	baseMean	log2FoldChange	lfcSE	stat	pvalue	padj	contrast	sig	M2_1_raw_counts	M2_2_raw_counts	M2_3_raw_counts	M2_4_raw_counts	M4_1_raw_counts	M4_2_raw_counts	M4_3_raw_counts	M4_4_raw_counts	M7_1_raw_counts	M7_2_raw_counts	M7_3_raw_counts	M7_4_raw_counts	M9_1_raw_counts	M9_2_raw_counts	M9_3_raw_counts	M9_4_raw_counts	W2_1_raw_counts	W2_2_raw_counts	W2_3_raw_counts	W2_4_raw_counts	W4_1_raw_counts	W4_2_raw_counts	W4_3_raw_counts	W4_4_raw_counts	W7_1_raw_counts	W7_2_raw_counts	W7_3_raw_counts	W7_4_raw_counts	W9_1_raw_counts	W9_2_raw_counts	W9_3_raw_counts	W9_4_raw_counts	M2_1_normalized_counts	M2_2_normalized_counts	M2_3_normalized_counts	M2_4_normalized_counts	M4_1_normalized_counts	M4_2_normalized_counts
1	gene-FQ762_00005	-	#N/A	117.3625642	0.075739636	0.34664328	0.21849446	0.827043874	NA	Mono_4_days vs wildtype_4_days	NA	20	17	24	12	276	165	251	272	151	354	316	403	218	355	24	112	17	28	18	22	19	36	323	439	356	390	388	383	162	38	32	56	40.39595927	36.52104527	36.9496545	21.95948615	130.4541489	128.0718382
2	gene-FQ762_00010	L	Replication, recombination and repair	550.2963009	-0.077458475	0.314818749	-0.246041493	0.805650112	NA	Mono_4_days vs wildtype_4_days	NA	110	136	198	147	1216	548	1034	1034	549	1696	1596	1832	897	1650	146	411	131	200	214	134	108	144	1416	1886	1934	1877	1599	2215	464	132	120	218	220.5838113	278.1523624	309.2962813	260.6155143	570.2760344	435.6957177
3	gene-FQ762_00015	L	Replication, recombination and repair	412.0252922	0.100426696	0.388699279	0.258366047	0.796124417	NA	Mono_4_days vs wildtype_4_days	NA	62	65	86	70	1073	471	940	864	400	1346	1158	1540	684	1509	74	312	53	96	92	68	60	98	1132	1584	1587	1525	1200	1739	324	100	94	143	124.3522692	133.0970042	134.2936475	124.1975582	503.3139102	374.2561605
4	gene-FQ762_00020	-	#N/A	409.230636	-0.013847185	0.556108639	-0.024900144	0.980134613	NA	Mono_4_days vs wildtype_4_days	NA	4	3	6	3	698	352	616	594	316	910	778	940	620	798	27	272	2	6	6	5	6	86	902	1240	960	1051	998	1084	1040	838	686	1078	8.052758384	6.293406494	9.302134037	5.406589886	328.739643	276.3786485
5	gene-FQ762_00025	L	Replication, recombination and repair	634.6140984	0.433339427	0.599578474	0.722740135	0.469839553	0.560198531	Mono_4_days vs wildtype_4_days	not_rel	8	9	4	6	1774	752	1490	1348	550	1837	1570	1950	1062	2002	53	459	6	7	9	7	8	110	1612	2241	2092	2057	1834	2278	1152	659	540	944	16.04914503	18.45563154	6.243507698	10.65556113	832.3401716	597.1061215
6	gene-FQ762_00030	C	Energy production and conversion	465.4012753	0.115796677	0.64680699	0.179028178	0.857915576	NA	Mono_4_days vs wildtype_4_days	NA	3	0	2	4	1372	734	1240	1086	576	1522	1212	1428	1069	1387	86	568	0	2	0	2	4	284	1479	1880	1600	1692	1695	1682	640	81	80	305	6.033314012	0	3.10700191	7.177173987	645.4503664	578.2452207
7	gene-FQ762_00035	C	Energy production and conversion	187.275232	0.277325624	0.879396347	0.315359082	0.752489031	NA	Mono_4_days vs wildtype_4_days	NA	0	0	1	0	549	320	482	461	266	652	495	646	532	561	24	231	0	0	0	0	0	58	640	814	634	706	799	686	362	7	7	98	0	0	1.507686392	0	261.8125215	239.8839235
8	gene-FQ762_00040	C	Energy production and conversion	135.8752689	-0.157848889	0.767049107	-0.205787201	0.836957139	NA	Mono_4_days vs wildtype_4_days	NA	0	0	0	0	376	237	340	332	212	402	364	463	360	416	43	186	0	0	0	0	2	152	448	531	439	469	537	446	170	2	4	77	0	0	0	0	181.0148195	170.0943117
9	gene-FQ762_00045	KL	Transcription	101.6901746	0.671159233	0.415751724	1.614326998	0.106456517	NA	Mono_4_days vs wildtype_4_days	NA	8	10	14	14	359	138	334	250	96	302	204	348	154	361	16	72	9	18	13	14	8	32	234	326	351	265	240	328	122	85	68	77	16.23048546	22.27573295	21.32545039	26.22840054	170.5339753	105.2883943
10	gene-FQ762_00050	-	#N/A	318.5499181	0.345699895	0.248381698	1.391809053	0.163980228	NA	Mono_4_days vs wildtype_4_days	NA	60	49	92	68	768	362	658	604	226	658	572	738	416	786	60	190	64	94	106	56	91	100	514	704	660	622	566	778	610	405	394	669	120.6760534	102.1464979	142.899534	122.0537044	361.3333817	285.109166
11	gene-FQ762_00055	L	Replication, recombination and repair	3.211379414	-0.027450778	0.599339563	-0.045801712	0.963468295	NA	Mono_4_days vs wildtype_4_days	NA	0	1	0	0	7	4	5	4	6	7	7	7	6	4	0	4	0	0	0	2	2	1	4	8	5	8	13	4	8	2	3	8	0	1.743558774	0	0	3.684676177	2.983669636
12	gene-FQ762_00060	L	Replication, recombination and repair	58.56545117	0.217844957	0.208713756	1.043749877	0.296601127	NA	Mono_4_days vs wildtype_4_days	NA	16	8	24	21	162	100	120	110	48	147	130	150	104	144	23	44	13	16	18	16	22	20	111	162	126	149	142	142	78	38	40	66	32.80886861	19.13248307	35.93727137	41.26930618	77.43989937	73.65352517
13	gene-FQ762_00065	S	Function unknown	140.0566441	0.625134817	0.317229766	1.9706058	0.048768983	NA	Mono_4_days vs wildtype_4_days	NA	36	40	46	42	456	185	390	316	108	379	305	354	214	382	26	90	28	52	60	42	28	34	285	390	384	322	291	403	190	98	84	142	73.64921664	94.95157542	68.96252314	82.16003411	217.9102088	136.8111541
14	gene-FQ762_00070	-	#N/A	169.755164	0.907848458	0.880941146	1.030543824	0.302754791	NA	Mono_4_days vs wildtype_4_days	NA	0	2	2	2	698	298	610	517	198	598	536	651	366	669	2	144	2	8	3	0	1	11	532	757	649	654	588	705	282	15	16	61	0	4.829638003	3.204760608	4.205335832	346.9391726	207.2905982
15	gene-FQ762_00075	-	#N/A	86.21037541	1.109271907	0.537255181	2.064702114	0.038951194	NA	Mono_4_days vs wildtype_4_days	NA	3	11	6	8	396	159	302	262	75	288	243	308	134	354	9	59	2	6	6	3	4	18	209	296	324	264	236	350	101	37	26	54	6.713126012	26.18845629	9.880453413	16.80625	199.2640709	109.9873919
16	gene-FQ762_00080	P	Inorganic ion transport and metabolism	522.7826668	0.669261179	0.89726027	0.745894142	0.455731364	NA	Mono_4_days vs wildtype_4_days	NA	4	4	4	6	1914	962	1758	1497	617	1695	1544	1871	1155	1817	28	502	4	8	4	6	2	52	1770	2257	1753	1910	1945	2082	851	8	8	213	8.039729071	8.302399652	6.221038992	10.73937381	899.8626972	759.2851373
17	gene-FQ762_00085	-	#N/A	92.60645724	0.649270109	0.899349008	0.721933424	0.47033541	NA	Mono_4_days vs wildtype_4_days	NA	2	2	2	1	278	162	237	250	132	316	265	296	262	266	6	92	1	1	1	0	0	4	298	368	307	367	342	346	158	1	4	44	4.104202946	3.653976175	3.360590038	1.802971276	149.9642495	116.9540275
18	gene-FQ762_00090	-	#N/A	101.7306876	0.561504915	0.666612597	0.842325688	0.399605676	NA	Mono_4_days vs wildtype_4_days	NA	17	15	21	24	302	185	276	254	132	332	282	323	298	278	9	96	11	16	24	21	6	8	334	392	291	336	352	326	218	4	7	51	35.66644773	37.40095675	31.50685373	49.13516329	145.613705	132.2649092
19	gene-FQ762_00095	T	Signal transduction mechanisms	342.2915465	0.667559105	0.410134529	1.627658873	0.103597238	NA	Mono_4_days vs wildtype_4_days	NA	117	126	179	132	1118	522	946	834	300	866	764	961	536	1078	54	268	106	168	167	138	35	82	808	1044	971	869	836	1110	348	48	58	130	235.7102994	265.6198449	277.1136903	238.6294414	526.9556178	408.8829743
20	gene-FQ762_00100	T	Signal transduction mechanisms	39.36532967	1.028437232	0.420419855	2.446214705	0.0144365	NA	Mono_4_days vs wildtype_4_days	NA	16	12	20	22	132	45	76	78	20	88	79	124	47	112	12	18	10	19	22	18	6	9	40	80	92	82	58	94	43	32	42	34	36.51546119	26.42702863	34.26581546	46.13153993	68.76992281	31.28606546
21	gene-FQ762_00105	L	Replication, recombination and repair	316.8240742	1.035414293	0.635871242	1.628339551	0.103452907	NA	Mono_4_days vs wildtype_4_days	NA	18	6	10	14	1418	583	1267	1064	293	1067	856	1152	516	1371	30	236	10	20	20	12	6	65	821	1191	1167	1036	880	1308	343	37	28	123	36.13599031	12.35895148	15.58795678	24.93524497	665.8157095	461.8879498
22	gene-FQ762_00110	-	#N/A	38.33030149	0.18143989	0.361311143	0.502170758	0.615547411	NA	Mono_4_days vs wildtype_4_days	NA	12	6	23	11	89	45	93	61	21	87	76	62	65	83	6	32	19	20	19	7	6	17	70	102	65	78	113	107	44	36	47	33	24.28614941	13.09029663	35.24896685	20.32955589	42.16327202	34.67394198
23	gene-FQ762_00115	L	Replication, recombination and repair	80.57218593	0.743971004	0.57700082	1.289375989	0.197267405	NA	Mono_4_days vs wildtype_4_days	NA	1	3	7	5	325	128	250	239	91	277	224	285	185	305	5	60	8	5	4	7	4	16	227	293	247	277	296	309	105	16	14	29	2.022116435	6.503604432	10.74822731	9.203809526	153.8259041	98.92514949
24	gene-FQ762_00120	L	Replication, recombination and repair	42.67001174	1.352357193	0.609463292	2.218931329	0.026491397	NA	Mono_4_days vs wildtype_4_days	NA	1	3	1	3	195	100	176	139	44	131	119	181	59	205	3	33	2	0	7	2	1	11	94	138	138	124	102	188	37	8	7	16	2.265477364	6.35591972	1.743028855	6.204520272	102.6675613	69.4029699
25	gene-FQ762_00125	-	#N/A	178.6451677	0.116905329	0.27791911	0.420645163	0.67401421	NA	Mono_4_days vs wildtype_4_days	NA	124	121	181	138	375	177	288	299	145	341	263	338	157	329	74	93	97	136	164	123	83	93	151	267	256	230	169	285	141	139	139	89	251.6360988	270.1854729	275.5202026	258.9355832	178.1714884	134.8994333
26	gene-FQ762_00130	-	#N/A	180.7531638	0.422224972	0.577667266	0.730913792	0.464831811	NA	Mono_4_days vs wildtype_4_days	NA	5	3	21	5	523	359	528	467	265	571	451	541	487	496	14	236	9	11	11	9	14	41	612	760	518	583	686	681	373	26	32	124	10.36340289	7.384491091	31.34358649	10.07747766	251.3200638	260.1537756
27	gene-FQ762_00135	-	#N/A	43.20362788	0.615866616	0.850644038	0.724000391	0.469065495	NA	Mono_4_days vs wildtype_4_days	NA	0	1	0	2	164	90	124	110	38	109	113	130	90	106	3	46	1	1	0	0	0	5	152	161	121	165	172	140	68	0	6	10	0	1.635538489	0	3.083406419	79.85359108	70.61388465
28	gene-FQ762_00140	-	#N/A	186.1893708	0.755119882	0.896659847	0.842147538	0.399705375	NA	Mono_4_days vs wildtype_4_days	NA	0	0	3	0	672	371	612	560	224	642	631	707	447	740	8	215	0	5	0	1	3	14	635	843	605	717	670	714	331	9	8	85	0	0	4.729813914	0	331.3492218	258.5965659
29	gene-FQ762_00145	L	Replication, recombination and repair	203.2440414	0.73181557	0.793142984	0.922677985	0.356175042	NA	Mono_4_days vs wildtype_4_days	NA	1	1	2	2	726	382	732	615	248	667	527	722	471	731	19	214	1	2	4	3	3	32	640	862	733	754	689	868	254	7	2	89	2.022294829	2.169171505	3.070414015	3.682940912	343.6393563	295.1489395
30	gene-FQ762_00150	-	#N/A	139.2597726	0.781689728	0.525138819	1.48853922	0.136608747	NA	Mono_4_days vs wildtype_4_days	NA	10	9	14	7	529	271	463	393	148	475	404	573	299	477	15	98	10	7	8	12	11	26	374	534	472	505	450	504	164	25	16	49	20.26849088	19.90498275	21.36943326	13.05292287	251.0314369	207.4528925
31	gene-FQ762_00155	G	Carbohydrate transport and metabolism	516.8135805	0.986548829	0.756563971	1.303986003	0.192238355	NA	Mono_4_days vs wildtype_4_days	NA	11	8	15	5	2302	961	1924	1703	517	1804	1668	2039	930	2151	30	383	4	6	8	5	8	55	1487	2043	1864	1830	1555	2091	601	20	26	167	22.06466077	16.39130852	23.41898765	8.874819915	1079.917401	763.3744548
32	gene-FQ762_00160	L	Replication, recombination and repair	83.9702948	1.121919397	0.734143955	1.528200824	0.126462684	NA	Mono_4_days vs wildtype_4_days	NA	3	1	3	0	384	181	348	264	68	257	227	353	132	379	5	77	1	0	2	1	0	13	238	305	315	276	273	394	79	10	7	22	6.098232118	2.268899364	4.546686434	0	182.7568907	136.9431522
33	gene-FQ762_00165	-	#N/A	25.60060724	0.757344208	0.437048551	1.732860585	0.083120451	NA	Mono_4_days vs wildtype_4_days	NA	3	2	4	3	98	55	96	69	26	75	47	70	49	89	5	27	4	1	4	5	2	7	62	95	72	79	81	93	44	3	6	13	6.111188831	4.615970943	6.034919946	5.752783718	46.72439193	41.26582985
34	gene-FQ762_00170	-	#N/A	18.56822785	0.350728376	0.294971522	1.189024531	0.234430014	NA	Mono_4_days vs wildtype_4_days	NA	2	1	3	4	61	40	53	37	25	65	44	49	38	28	3	13	2	4	7	7	8	5	42	68	52	58	55	55	16	9	5	15	4.511108135	2.078404574	5.23813493	8.172150031	32.26168877	27.90079226
35	gene-FQ762_00175	K	Transcription	454.5918272	-0.197489926	0.212904544	-0.927598456	0.353615899	NA	Mono_4_days vs wildtype_4_days	NA	166	218	289	223	980	433	824	732	342	793	622	782	511	772	248	316	180	299	326	186	288	262	540	816	723	684	630	785	564	379	422	606	334.8938067	464.0060805	446.1423825	405.6484314	462.6008481	337.5816178
36	gene-FQ762_00180	K	Transcription	207.3168409	0.942858767	0.800201842	1.178276177	0.238686522	NA	Mono_4_days vs wildtype_4_days	NA	2	0	1	3	876	411	737	629	226	682	648	755	450	741	5	161	3	8	2	6	4	22	582	845	757	801	673	834	342	10	19	67	4.044936096	0	1.53494251	5.526552218	414.6676596	317.4579441
37	gene-FQ762_00185	CG	Energy production and conversion	327.0664318	0.798211215	0.827673294	0.964403734	0.334843551	NA	Mono_4_days vs wildtype_4_days	NA	11	3	5	2	1311	612	1063	1042	351	1138	966	1137	609	1270	21	293	9	8	8	2	4	28	984	1443	1120	1294	1119	1281	455	10	12	134	22.1100657	6.228284544	7.775747368	3.580342073	616.3881202	482.9811733
38	gene-FQ762_00190	-	#N/A	135.5028154	0.726104405	1.005858389	0.721875379	0.4703711	NA	Mono_4_days vs wildtype_4_days	NA	2	1	0	1	470	277	445	372	173	434	460	464	280	398	2	121	1	2	0	4	1	11	426	599	459	502	501	567	287	6	0	89	4.063600949	2.262073027	0	1.892024241	223.6464827	209.8673854
39	gene-FQ762_00195	S	Function unknown	310.4511353	0.880826747	0.855187771	1.029980522	0.303019149	NA	Mono_4_days vs wildtype_4_days	NA	12	9	11	7	1299	626	1078	1014	338	1092	914	1137	622	1226	8	225	2	13	8	9	3	14	969	1377	1132	1117	1026	1217	390	10	11	89	24.16004347	18.89248586	17.05064535	12.62064028	611.8600009	491.3588345
40	gene-FQ762_00200	GM	Carbohydrate transport and metabolism	207.5726467	0.977759239	0.539385178	1.812729158	0.069873605	NA	Mono_4_days vs wildtype_4_days	NA	22	34	35	28	845	361	728	632	232	613	489	690	388	739	10	175	17	37	34	15	12	31	499	745	723	627	591	746	255	60	52	97	44.40114139	72.56108758	53.98962984	51.02032839	399.0161781	281.0915232
41	gene-FQ762_00205	C	Energy production and conversion	138.6092759	0.984941977	0.887997326	1.109172233	0.267355889	NA	Mono_4_days vs wildtype_4_days	NA	0	0	2	5	596	250	491	447	175	487	405	543	265	523	13	99	2	12	2	12	0	10	352	610	506	526	439	513	210	7	6	44	0	0	3.077958194	9.157820772	281.7604298	193.9250838
42	gene-FQ762_00210	C	Energy production and conversion	1.196479145	-0.556764685	1.043253456	-0.533681132	0.593562165	NA	Mono_4_days vs wildtype_4_days	NA	0	0	0	0	0	1	4	7	5	4	4	4	1	2	0	0	0	0	0	0	0	2	5	7	3	2	2	0	2	0	0	0	0	0	0	0	0	0.788853617
43	gene-FQ762_00215	I	Lipid transport and metabolism	192.9205066	0.801956116	0.538865165	1.488231507	0.136689851	NA	Mono_4_days vs wildtype_4_days	NA	38	19	17	24	736	350	695	552	211	643	472	604	372	580	22	166	21	17	12	14	17	20	557	750	558	673	626	697	261	30	48	100	76.77074074	40.91239348	26.15565612	43.98416132	347.9980037	271.3753896
44	gene-FQ762_00220	K	Transcription	588.7276366	0.500120481	0.20228069	2.472408418	0.013420609	NA	Mono_4_days vs wildtype_4_days	NA	251	259	301	321	1594	755	1325	1179	512	1252	1072	1360	853	1339	228	386	249	335	352	306	135	138	1046	1487	1346	1343	1095	1410	714	328	260	445	504.6655283	538.7794651	467.8231705	575.3827439	749.6931232	595.2509748
45	gene-FQ762_00225	-	#N/A	56.64141939	1.147129213	0.67899094	1.689461738	0.091130978	NA	Mono_4_days vs wildtype_4_days	NA	0	3	5	1	270	105	216	215	64	187	203	273	93	207	2	38	3	6	2	2	2	8	134	227	205	197	106	207	66	9	4	29	0	7.288889767	7.474571973	1.990694888	129.3769146	76.73204197
46	gene-FQ762_00230	K	Transcription	10.94902255	0.440652397	0.500136369	0.881064495	0.378282913	NA	Mono_4_days vs wildtype_4_days	NA	1	6	0	0	28	22	41	25	12	43	25	35	16	34	0	12	2	4	4	1	2	5	36	24	25	29	33	32	20	5	0	7	2.141921624	14.96223612	0	0	13.61252386	15.52206092
47	gene-FQ762_00235	-	#N/A	21.7943762	0.214571879	0.339501509	0.632020399	0.527373548	NA	Mono_4_days vs wildtype_4_days	NA	8	4	7	7	73	36	52	52	27	61	56	50	40	55	2	27	3	2	2	5	3	6	60	85	66	68	67	67	26	9	11	9	16.91629479	10.00147691	10.56849012	14.39598141	35.25542851	25.60656959
48	gene-FQ762_00240	-	#N/A	164.0517964	1.038476947	0.507850228	2.044848834	0.040869764	NA	Mono_4_days vs wildtype_4_days	NA	5	8	14	11	711	314	718	541	139	553	411	602	228	615	26	119	6	10	6	11	21	18	437	596	603	508	489	683	147	20	31	82	10.07571797	16.89297082	21.66285218	19.90775053	335.2159201	245.752961
49	gene-FQ762_00245	L	Replication, recombination and repair	240.9218421	0.742886227	0.334650437	2.219887213	0.026426425	NA	Mono_4_days vs wildtype_4_days	NA	80	75	110	93	764	406	673	581	248	675	537	721	354	772	55	157	60	128	105	106	31	62	479	711	619	552	516	749	266	68	68	91	161.2524479	158.6379269	170.1228188	168.4948349	360.3032311	317.4948157
50	gene-FQ762_00250	DTZ	Cell cycle control, cell division, chromosome partitioning	720.4323572	0.009449251	0.242678274	0.038937359	0.968940331	0.974690778	Mono_4_days vs wildtype_4_days	not_rel	658	676	880	732	1154	672	1058	992	473	963	687	995	614	1099	343	335	551	891	931	708	285	321	704	960	873	840	713	1022	329	364	369	219	1321.374581	1395.168362	1370.941155	1305.409278	542.0347572	531.8833427
51	gene-FQ762_00255	DTZ	Cell cycle control, cell division, chromosome partitioning	10.36858253	-0.159397682	0.49426261	-0.322495935	0.747077017	NA	Mono_4_days vs wildtype_4_days	NA	3	1	0	1	29	23	18	18	13	28	22	42	21	22	7	22	1	0	0	0	0	3	38	44	34	30	27	18	10	2	5	1	6.033828632	1.858475107	0	1.749395613	14.08738145	19.32058331
52	gene-FQ762_00260	DTZ	Cell cycle control, cell division, chromosome partitioning	87.60443137	0.519605297	0.589650338	0.881209191	0.378204606	NA	Mono_4_days vs wildtype_4_days	NA	4	5	9	8	257	123	260	213	79	252	263	285	149	256	9	58	4	7	2	5	1	20	229	331	213	246	260	301	146	47	32	47	7.273935458	8.169537324	13.35249876	12.44814843	124.1995238	96.88839276
53	gene-FQ762_00265	T	Signal transduction mechanisms	688.5806503	-0.161413187	0.256901547	-0.628307571	0.529802473	0.609740538	Mono_4_days vs wildtype_4_days	not_rel	539	531	659	549	993	563	890	819	364	755	707	806	475	880	230	263	486	661	711	502	275	340	548	869	776	697	558	883	686	865	767	860	1087.890441	1134.042053	1016.34206	1000.819722	468.9454342	438.2313029
54	gene-FQ762_00270	C	Energy production and conversion	378.4050929	0.634619867	0.340095107	1.866007047	0.06204038	NA	Mono_4_days vs wildtype_4_days	NA	124	100	164	128	1232	567	953	895	381	1033	881	1039	663	1018	77	273	127	142	163	98	55	75	857	1136	1073	1024	1017	1094	460	128	100	219	249.6558391	209.9280808	254.205467	230.7855864	580.306612	445.036668
55	gene-FQ762_00275	C	Energy production and conversion	13.56179939	0.094115493	0.570573417	0.164948962	0.868984154	NA	Mono_4_days vs wildtype_4_days	NA	2	1	7	8	26	29	22	35	17	35	12	15	33	23	9	15	1	5	2	6	4	2	41	42	17	30	46	7	20	4	9	16	3.868750009	1.720275063	10.23732049	13.65653522	12.43569868	24.40978015
56	gene-FQ762_00280	S	Function unknown	458.8143874	0.222507393	0.235755649	0.943805137	0.345269235	NA	Mono_4_days vs wildtype_4_days	NA	174	156	222	193	1255	644	1083	959	355	1029	919	1143	631	1229	142	290	126	166	233	186	122	305	788	1138	1023	1013	923	1162	376	339	305	278	349.6334802	323.224964	345.4482335	345.0580807	589.8622389	508.7357932
57	gene-FQ762_00285	K	Transcription	502.9811445	0.109215201	0.130623814	0.836104826	0.403095933	NA	Mono_4_days vs wildtype_4_days	NA	204	225	295	226	1177	613	1013	953	434	1119	848	1133	784	1162	193	371	211	287	296	249	175	237	908	1125	1047	1077	893	1194	506	292	302	330	410.2719054	468.8400528	458.2685252	405.5376778	553.7232017	482.8965625
58	gene-FQ762_00290	GK	Carbohydrate transport and metabolism	349.5283768	0.594871968	0.439275736	1.354210851	0.175669118	NA	Mono_4_days vs wildtype_4_days	NA	51	39	71	51	1179	568	991	1014	423	1106	952	1007	734	929	75	315	31	43	70	37	40	70	970	1280	1037	1205	1070	1099	564	60	65	194	102.6801847	81.86743873	110.0541654	91.95037919	555.3371371	445.8335751
59	gene-FQ762_00295	G	Carbohydrate transport and metabolism	511.0141041	0.713157793	0.415285277	1.717272035	0.085929479	NA	Mono_4_days vs wildtype_4_days	NA	89	77	105	81	1863	930	1732	1448	467	1514	1323	1631	953	1733	99	377	70	104	112	73	98	96	1405	1719	1593	1640	1468	1727	539	69	72	227	178.648956	158.4736789	163.7144218	144.1898956	874.6393251	737.1087455
60	gene-FQ762_00300	G	Carbohydrate transport and metabolism	308.4153621	0.942403644	0.608636685	1.548384556	0.121529737	NA	Mono_4_days vs wildtype_4_days	NA	32	22	34	23	1386	569	1126	1005	261	879	928	1090	545	1237	40	228	22	29	41	30	33	32	809	1230	1108	976	920	1215	318	12	17	106	64.29839784	45.57377308	52.90967571	41.11553012	651.4114362	449.5335783
61	gene-FQ762_00305	G	Carbohydrate transport and metabolism	161.8481797	0.890983763	0.507632292	1.755175502	0.079229293	NA	Mono_4_days vs wildtype_4_days	NA	5	16	19	11	714	314	564	490	185	542	445	643	268	640	20	120	18	10	17	23	22	36	376	603	570	514	445	563	163	17	19	43	10.06499225	33.54380265	29.46220493	19.81618058	336.240608	246.6176281
62	gene-FQ762_00310	G	Carbohydrate transport and metabolism	103.4432212	0.9389524	0.580987687	1.616131324	0.106065923	NA	Mono_4_days vs wildtype_4_days	NA	8	10	11	4	370	176	336	371	103	368	318	410	199	425	10	92	6	14	7	8	3	19	246	376	313	335	335	417	100	12	10	38	16.12505372	21.15002478	17.01268632	7.246717292	174.4901562	137.6385958
63	gene-FQ762_00315	G	Carbohydrate transport and metabolism	329.0160004	0.855545995	0.732201613	1.168456857	0.242622532	NA	Mono_4_days vs wildtype_4_days	NA	7	11	7	8	1390	574	1262	1035	379	1176	926	1198	617	1288	26	274	11	15	5	13	13	65	956	1285	1162	1140	1080	1224	439	8	9	105	14.07110275	22.84825115	10.8844581	14.32590251	653.5846532	452.8826185
64	gene-FQ762_00320	G	Carbohydrate transport and metabolism	1093.314216	0.803843422	0.641369063	1.253324286	0.210087714	0.309472768	Mono_4_days vs wildtype_4_days	not_rel	45	47	69	57	4257	2020	3706	3342	1216	3634	3048	3775	2179	3949	135	955	35	74	75	53	47	131	3189	4449	3724	3837	3507	4274	1510	78	57	408	90.2090166	95.92684456	107.8518717	100.9186716	1995.722	1607.695929
65	gene-FQ762_00325	M	Cell wall/membrane/envelope biogenesis	210.5060641	1.007007626	0.60642558	1.660562581	0.096801329	NA	Mono_4_days vs wildtype_4_days	NA	17	6	29	15	885	390	750	665	236	784	631	744	407	767	34	155	18	32	26	6	11	28	511	800	675	705	607	840	232	16	15	79	34.31783798	12.83274577	44.70637144	27.37078209	418.0420751	303.3587678
66	gene-FQ762_00330	M	Cell wall/membrane/envelope biogenesis	76.45789168	0.314999866	0.311522864	1.011161306	0.311939232	NA	Mono_4_days vs wildtype_4_days	NA	47	38	52	56	170	100	121	120	71	97	75	124	59	151	30	49	32	66	38	54	37	43	93	98	117	118	75	125	69	81	71	84	97.34287032	69.66694284	87.2299179	101.913682	92.24204764	72.11650492
67	gene-FQ762_00335	M	Cell wall/membrane/envelope biogenesis	769.4752124	0.563471391	0.306618315	1.837696453	0.066107147	0.124467127	Mono_4_days vs wildtype_4_days	not_rel	118	128	179	110	2562	1172	2146	1982	689	1969	1718	2232	1128	2406	149	631	91	118	134	116	114	332	1647	2292	2116	2022	1897	2324	891	597	514	715	236.5306832	261.1271791	279.8281465	194.6969249	1200.994391	932.9967539
68	gene-FQ762_00340	-	#N/A	125.1482041	0.639315258	0.618413774	1.033798542	0.301230354	NA	Mono_4_days vs wildtype_4_days	NA	3	1	1	2	503	238	436	368	151	401	353	435	278	504	15	101	0	2	4	3	1	56	426	460	445	480	435	496	149	18	18	45	6.440105292	2.493626046	1.530743107	4.159237862	244.7213725	167.5964943
69	gene-FQ762_00345	-	#N/A	4.475441529	0.066004764	0.717078293	0.092046803	0.926660854	NA	Mono_4_days vs wildtype_4_days	NA	0	0	0	0	10	9	5	12	3	18	18	24	9	9	0	5	0	0	0	0	0	1	12	16	11	10	13	16	8	0	0	9	0	0	0	0	4.782961033	7.575449013
70	gene-FQ762_00350	-	#N/A	169.4318667	0.439647714	0.598761602	0.734261704	0.462789253	NA	Mono_4_days vs wildtype_4_days	NA	17	4	29	23	578	313	453	444	209	528	484	537	365	517	20	175	5	27	26	24	4	76	514	618	486	535	560	580	255	25	20	94	34.41049241	8.738777338	44.42724426	42.54296029	273.8704511	241.0215105
71	gene-FQ762_00355	L	Replication, recombination and repair	215.5066572	0.858015615	0.658618124	1.302751297	0.192659683	NA	Mono_4_days vs wildtype_4_days	NA	21	17	10	19	810	371	674	712	205	732	676	786	433	770	23	244	19	21	21	9	2	36	580	824	717	703	649	767	302	22	24	76	42.34436393	36.04685202	15.4545308	34.47815264	382.1397168	289.7719421
72	gene-FQ762_00360	EGP	Amino acid transport and metabolism	155.8131121	0.707035121	0.321862314	2.196700547	0.02804184	NA	Mono_4_days vs wildtype_4_days	NA	18	15	33	16	493	236	460	361	132	412	311	457	250	439	43	120	31	33	23	18	16	52	331	395	398	328	348	416	223	159	140	199	36.1801075	31.14142272	51.31993263	28.64273658	231.7920239	186.247642
73	gene-FQ762_00365	EGP	Amino acid transport and metabolism	13.82470082	0.866971613	0.565883096	1.532068405	0.125505556	NA	Mono_4_days vs wildtype_4_days	NA	0	1	0	0	62	27	60	42	17	46	17	40	21	62	1	8	0	0	0	3	3	2	40	43	57	38	27	57	5	2	1	5	0	1.632012066	0	0	30.1192556	21.2639703
74	gene-FQ762_00370	S	Function unknown	42.1083329	0.072487888	0.339242541	0.213675703	0.83079996	NA	Mono_4_days vs wildtype_4_days	NA	10	14	16	16	102	41	73	69	30	86	65	84	58	113	16	22	15	15	20	26	12	27	67	67	59	90	59	88	49	54	63	34	20.29323377	31.2611291	24.35537703	30.02151689	48.46264483	31.24789134
75	gene-FQ762_00375	S	Function unknown	139.7731747	1.201559559	0.633016979	1.898147443	0.057676662	NA	Mono_4_days vs wildtype_4_days	NA	5	3	0	4	653	274	489	488	131	472	360	595	228	595	13	117	5	2	4	7	3	19	325	487	461	393	422	558	139	45	24	84	10.07990379	6.352341643	0	7.252082708	308.0016403	214.1590805
76	gene-FQ762_00380	L	Replication, recombination and repair	271.8655439	0.906943941	0.763332955	1.188136757	0.234779535	NA	Mono_4_days vs wildtype_4_days	NA	10	3	4	4	1118	497	1027	884	280	913	757	1016	504	1058	16	191	5	7	11	3	2	31	755	1192	996	1049	852	1153	347	17	20	107	20.15008701	6.332056121	6.190186271	7.237124308	527.066384	389.0614635
77	gene-FQ762_00385	-	#N/A	35.98645918	0.151265459	0.295495361	0.511904681	0.608717722	NA	Mono_4_days vs wildtype_4_days	NA	11	12	16	15	93	71	68	60	30	76	77	65	44	81	13	27	3	12	13	9	5	26	71	90	60	70	76	63	43	45	42	31	22.39179279	27.54575522	24.17328636	28.66639908	44.30821188	53.41172163
78	gene-FQ762_00390	-	#N/A	88.17142229	0.594845108	0.58616563	1.014807212	0.310197735	NA	Mono_4_days vs wildtype_4_days	NA	12	2	2	3	308	130	244	220	107	268	231	302	159	269	12	95	2	0	7	2	6	25	235	290	249	258	269	332	104	15	15	44	21.79622239	3.284114422	2.914657546	4.778417559	152.0222569	99.75330612
79	gene-FQ762_00395	L	Replication, recombination and repair	155.6993983	0.983969891	0.630677903	1.560178161	0.118717785	NA	Mono_4_days vs wildtype_4_days	NA	19	4	19	6	668	314	547	518	174	578	489	540	260	553	15	96	7	14	9	15	9	21	420	604	505	544	506	598	215	13	13	50	38.59891846	9.02359646	28.84089174	11.33119041	317.7442463	238.2042543
80	gene-FQ762_00400	O	Posttranslational modification, protein turnover, chaperones	319.9565564	0.800256023	0.559251988	1.43093997	0.15244742	NA	Mono_4_days vs wildtype_4_days	NA	47	34	53	41	1248	534	956	978	317	1004	901	1104	596	1205	38	260	51	59	51	23	9	57	847	1219	1065	1006	876	1162	380	89	52	92	94.62679686	71.35982718	82.15704941	73.91303758	587.8215847	419.1797018
81	gene-FQ762_00405	S	Function unknown	312.5172159	0.605038129	0.436591621	1.38582167	0.165801364	NA	Mono_4_days vs wildtype_4_days	NA	86	81	80	88	1021	499	826	868	332	854	742	988	569	931	40	263	76	129	77	73	35	71	761	1111	892	861	909	922	413	60	60	159	173.0110199	169.1241916	124.2015548	158.1142502	480.4928637	392.7015914
82	gene-FQ762_00410	V	Defense mechanisms	212.7989017	0.778124203	0.372017903	2.091631065	0.036471531	NA	Mono_4_days vs wildtype_4_days	NA	41	48	54	47	811	368	669	640	189	610	501	690	317	739	32	154	33	57	55	44	34	50	524	682	670	576	524	733	225	62	64	88	82.53293644	100.631408	83.7346877	84.66913522	381.9203544	289.0295768
83	gene-FQ762_00415	K	Transcription	443.4044264	0.292416318	0.155540395	1.880002415	0.060107749	NA	Mono_4_days vs wildtype_4_days	NA	201	208	316	224	1098	529	903	867	360	836	640	922	482	895	164	303	183	259	340	242	136	172	710	981	859	809	732	922	489	374	329	346	404.3929354	434.5063489	490.5250036	402.599104	516.7713624	416.2111559
84	gene-FQ762_00420	S	Function unknown	22.52208004	0.223921715	0.350652975	0.638584957	0.52309297	NA	Mono_4_days vs wildtype_4_days	NA	5	1	7	5	66	35	38	59	20	64	47	48	35	65	5	25	1	3	4	6	4	13	45	78	44	63	54	47	25	21	19	16	9.48913361	1.743558774	11.1134751	8.663612256	34.74123252	26.10710932
85	gene-FQ762_00425	L	Replication, recombination and repair	487.5992891	-0.345230975	0.174836675	-1.974591289	0.048314548	NA	Mono_4_days vs wildtype_4_days	NA	260	229	349	235	942	641	868	847	549	849	855	761	756	821	245	310	149	377	348	188	218	343	1069	1205	902	789	723	1016	667	285	245	249	523.1557495	478.7393984	541.6281724	422.5766275	443.4058129	504.1430369
86	gene-FQ762_00430	L	Replication, recombination and repair	31.19819605	1.37180305	0.727041368	1.886829429	0.059183271	NA	Mono_4_days vs wildtype_4_days	NA	0	0	0	0	155	65	98	133	50	119	120	116	70	136	3	23	0	0	0	0	1	6	60	108	130	102	76	125	39	0	1	9	0	0	0	0	77.04236641	45.21439223
87	gene-FQ762_00435	L	Replication, recombination and repair	561.9174284	0.716570028	0.387303004	1.850153551	0.064291422	NA	Mono_4_days vs wildtype_4_days	NA	106	80	135	76	2080	851	1735	1555	556	1697	1387	1783	1035	1840	90	436	68	107	148	77	63	153	1355	1834	1713	1655	1475	1821	698	189	199	323	212.7337811	164.4550692	210.5635265	135.1865211	976.3219339	674.8867741
88	gene-FQ762_00440	-	#N/A	218.2814448	-0.410497321	0.371483689	-1.105021115	0.26915044	NA	Mono_4_days vs wildtype_4_days	NA	145	148	171	156	327	191	284	263	129	269	219	274	179	335	86	115	91	145	154	128	75	198	172	246	242	201	219	307	212	285	290	271	311.2717558	369.0566549	261.7570714	324.4205532	159.0932183	134.4997076
89	gene-FQ762_00445	L	Replication, recombination and repair	183.6907756	0.328757818	0.321785347	1.021668083	0.306938022	NA	Mono_4_days vs wildtype_4_days	NA	15	14	19	18	568	227	486	424	161	430	370	489	294	586	34	156	15	19	16	14	28	96	442	490	518	492	417	522	241	181	171	279	30.22815713	29.56933376	29.39763224	32.58099696	267.805214	177.6427728
90	gene-FQ762_00450	L	Replication, recombination and repair	266.1118513	0.569831037	0.263588139	2.161823516	0.030631782	NA	Mono_4_days vs wildtype_4_days	NA	65	76	96	81	856	375	737	744	265	740	601	750	459	815	98	226	74	113	118	83	62	89	565	757	661	687	650	849	272	51	50	102	131.0676181	161.1651207	148.3595527	146.9942527	403.8472506	292.8833808
91	gene-FQ762_00455	S	Function unknown	230.8035545	0.322037247	0.174173039	1.848950039	0.064465027	NA	Mono_4_days vs wildtype_4_days	NA	108	119	152	152	660	283	523	474	230	444	393	487	290	592	81	177	105	155	156	119	79	105	356	543	499	396	428	490	190	122	90	88	217.9933461	254.2307693	234.3973214	277.158102	311.7036171	220.2452696
92	gene-FQ762_00460	S	Function unknown	290.0905413	-1.176686833	0.497068989	-2.367250542	0.017920797	NA	Mono_4_days vs wildtype_4_days	NA	209	172	228	164	452	270	332	326	333	440	310	383	309	375	172	166	158	261	287	207	335	290	281	418	296	347	341	347	305	35	30	449	425.8919628	397.7752883	343.7524973	314.8942627	215.5542071	202.4020604
93	gene-FQ762_00465	C	Energy production and conversion	300.1710613	0.623470025	0.276593052	2.254105881	0.024189508	NA	Mono_4_days vs wildtype_4_days	NA	103	151	137	132	960	429	754	741	273	691	601	762	382	801	124	223	108	158	175	121	82	96	527	733	728	664	482	801	325	59	80	280	206.9647739	312.8439378	213.1863266	235.9879188	451.2042352	338.90524
94	gene-FQ762_00470	C	Energy production and conversion	200.2532319	0.381215015	0.342700692	1.112384724	0.26597277	NA	Mono_4_days vs wildtype_4_days	NA	40	58	78	51	634	268	507	489	205	527	470	554	325	616	27	138	34	84	74	56	41	59	493	651	525	565	449	668	248	87	99	99	80.7967321	124.7143624	120.0559782	93.38207555	299.7103083	207.9324146
95	gene-FQ762_00475	G	Carbohydrate transport and metabolism	130.4247365	0.900195589	0.553186244	1.627292072	0.103675081	NA	Mono_4_days vs wildtype_4_days	NA	4	8	8	6	545	226	529	408	116	388	342	481	290	521	12	121	2	1	8	7	13	26	332	497	486	425	360	510	138	20	16	58	8.07295985	17.07924019	12.33924264	10.93540318	257.3682975	175.9448338
96	gene-FQ762_00480	L	Replication, recombination and repair	85.04938096	0.531068182	0.351701849	1.509995419	0.131044593	NA	Mono_4_days vs wildtype_4_days	NA	9	8	16	9	288	125	241	186	66	236	192	220	81	260	18	54	13	19	18	16	13	50	154	213	201	168	166	239	110	105	96	95	18.30213666	18.20929198	24.22439574	17.0977725	137.1047442	94.43714832
97	gene-FQ762_00485	J	Translation, ribosomal structure and biogenesis	114.2346043	0.545306819	0.356850025	1.528112041	0.126484722	NA	Mono_4_days vs wildtype_4_days	NA	15	16	16	19	382	158	392	321	80	258	198	328	204	374	25	106	15	42	42	14	18	38	306	375	325	281	300	354	130	60	72	90	30.44713372	35.81915748	24.33840661	35.70511449	181.5372835	120.2895698
98	gene-FQ762_00490	J	Translation, ribosomal structure and biogenesis	14.29397216	1.273520573	0.556061971	2.290249361	0.022006865	NA	Mono_4_days vs wildtype_4_days	NA	1	4	6	0	55	43	37	36	12	40	31	47	29	50	2	3	0	1	3	3	0	5	22	34	35	20	33	51	13	10	8	9	1.818207492	6.547625381	8.728921641	0	26.62378079	33.70843655
99	gene-FQ762_00495	L	Replication, recombination and repair	122.3037322	0.645661894	0.36124621	1.787318112	0.073886088	NA	Mono_4_days vs wildtype_4_days	NA	22	25	28	14	429	213	327	332	145	449	299	388	235	375	30	113	21	35	29	33	13	32	309	402	315	342	335	376	149	36	29	51	44.7490263	56.99272964	42.37616612	26.62682446	204.2750271	160.7786063
100	gene-FQ762_00500	K	Transcription	400.9934307	0.39875908	0.20487723	1.946331864	0.051614888	NA	Mono_4_days vs wildtype_4_days	NA	200	258	325	230	941	438	748	745	261	678	573	670	409	789	170	198	213	297	384	259	146	140	440	721	705	586	533	763	397	365	301	349	403.0420951	544.9205793	502.8542356	416.3127389	443.6702578	342.764469
101	gene-FQ762_00505	IQ	Lipid transport and metabolism	177.5944095	1.069214114	0.71148767	1.502786568	0.132894091	NA	Mono_4_days vs wildtype_4_days	NA	8	7	5	8	801	319	688	604	169	562	523	661	309	737	22	117	6	11	7	11	1	19	426	763	713	583	473	766	224	15	11	57	16.13946056	14.89927782	7.718726341	14.5524101	378.1053871	248.7033165
102	gene-FQ762_00510	IQ	Lipid transport and metabolism	51.22563616	1.129527611	0.947684687	1.191881251	0.233307811	NA	Mono_4_days vs wildtype_4_days	NA	1	1	0	1	221	80	189	189	33	183	149	199	92	193	0	31	0	2	1	1	2	0	116	205	159	174	126	204	53	2	3	4	1.822358407	1.657099082	0	1.59845854	108.6750203	61.93874147
103	gene-FQ762_00515	L	Replication, recombination and repair	288.6286271	0.820267913	0.490940003	1.670810908	0.094759033	NA	Mono_4_days vs wildtype_4_days	NA	23	17	36	26	1142	485	983	918	297	816	779	954	477	1052	33	226	35	32	32	34	16	63	757	1100	946	914	814	998	391	98	82	127	46.38577002	36.10392713	55.61066309	47.22842071	538.9074337	378.5244412
104	gene-FQ762_00520	K	Transcription	276.2060302	0.400942464	0.216901459	1.848500538	0.064529967	NA	Mono_4_days vs wildtype_4_days	NA	81	89	113	86	737	387	644	586	249	677	522	627	424	716	91	207	90	143	108	122	64	80	567	744	714	698	618	733	384	159	157	181	164.064162	195.4772898	172.8345225	159.6376993	349.4569804	297.2436609
105	gene-FQ762_00525	S	Function unknown	243.3799949	0.947701804	0.605424845	1.565350038	0.117500856	NA	Mono_4_days vs wildtype_4_days	NA	12	10	14	11	1036	429	924	844	220	734	685	911	441	919	15	199	18	16	16	15	23	14	710	958	858	839	746	961	277	60	26	64	24.23231273	21.4378957	21.56707412	20.10187378	489.5565126	333.3214422
106	gene-FQ762_00530	G	Carbohydrate transport and metabolism	1046.084118	0.251842272	0.137401535	1.832892717	0.066818527	0.125529024	Mono_4_days vs wildtype_4_days	not_rel	612	585	923	678	2243	1215	1969	1800	796	1795	1556	1930	1286	1991	496	724	557	847	808	683	330	380	1543	2059	1788	1698	1711	1997	928	719	683	629	1228.945333	1207.019815	1438.050024	1208.889903	1053.489299	961.7971957
107	gene-FQ762_00535	-	#N/A	170.7576504	0.907867103	0.433107469	2.096170506	0.036067068	NA	Mono_4_days vs wildtype_4_days	NA	19	27	35	28	633	228	495	426	118	406	390	500	208	493	22	93	17	28	29	26	10	41	329	484	471	448	409	557	266	200	182	170	38.54740296	60.14447895	53.31362598	52.45680109	300.6908256	173.9547385
108	gene-FQ762_00540	-	#N/A	305.0002823	0.691868598	0.55665592	1.242901716	0.213904053	NA	Mono_4_days vs wildtype_4_days	NA	22	7	25	17	991	476	871	817	357	956	740	1000	679	899	33	292	12	32	23	22	12	28	857	1114	878	986	969	1073	523	162	108	271	44.31756456	14.74767647	38.70996645	30.7206042	467.0496256	372.9612904
109	gene-FQ762_00545	V	Defense mechanisms	97.87465507	1.011166933	0.565171812	1.789131926	0.073593572	NA	Mono_4_days vs wildtype_4_days	NA	5	2	5	7	348	125	282	234	50	271	195	304	153	328	5	61	0	5	3	6	5	18	159	274	274	259	173	322	158	150	139	141	10.11325697	4.343461922	7.673394997	12.89955725	164.7472404	96.52307399
110	gene-FQ762_00550	P	Inorganic ion transport and metabolism	431.9088037	0.818702265	0.649450565	1.260607517	0.207450289	NA	Mono_4_days vs wildtype_4_days	NA	20	4	30	5	1705	773	1464	1305	434	1402	1177	1453	832	1515	25	337	10	22	11	13	12	57	1240	1737	1483	1392	1403	1644	560	143	119	266	40.17825628	8.27516236	46.70343034	8.930505202	801.1614772	611.1021335
111	gene-FQ762_00555	Q	Secondary metabolites biosynthesis, transport and catabolism	600.4703297	0.707869884	0.745183559	0.949926867	0.342149414	NA	Mono_4_days vs wildtype_4_days	NA	11	3	11	6	2021	1105	1891	1814	751	1941	1643	2021	1433	1792	32	712	10	6	17	5	10	44	1941	2456	1966	2056	2213	2144	1081	72	66	342	22.10013484	6.210170712	17.12147278	10.72084504	949.7439795	873.3036304
112	gene-FQ762_00560	Q	Secondary metabolites biosynthesis, transport and catabolism	573.2285774	0.79965258	0.725670876	1.101949391	0.270483674	NA	Mono_4_days vs wildtype_4_days	NA	6	9	4	12	2086	965	1828	1620	558	1619	1553	1901	1118	1903	19	492	7	1	1	7	6	87	1598	2118	1770	1924	1782	1993	1040	323	269	521	12.05404026	18.62473435	6.226564838	21.43739279	980.2389598	762.7757139
113	gene-FQ762_00565	I	Lipid transport and metabolism	534.0243805	0.802915854	0.732668766	1.095878371	0.273132006	NA	Mono_4_days vs wildtype_4_days	NA	4	1	3	6	1889	953	1758	1520	566	1694	1423	1829	1129	1758	36	508	0	9	5	4	4	43	1532	2149	1825	1919	1845	2030	829	179	145	363	8.031329623	2.061647282	4.675155454	10.69265414	887.1043439	754.6935348
114	gene-FQ762_00570	Q	Secondary metabolites biosynthesis, transport and catabolism	2940.318911	0.576189398	0.703069447	0.819534116	0.412481746	0.510074013	Mono_4_days vs wildtype_4_days	not_rel	16	26	50	29	9389	5308	8513	7867	3549	9614	8030	9296	7259	8612	185	3080	32	59	44	23	33	302	9560	12110	9239	10325	10957	10045	5595	596	507	2195	32.05204845	52.83648252	78.25473819	51.19989811	4398.350036	4233.743962
115	gene-FQ762_00575	I	Lipid transport and metabolism	2875.639397	0.653722547	0.699294705	0.934831256	0.349875269	0.455003145	Mono_4_days vs wildtype_4_days	not_rel	55	31	51	30	9751	5303	8503	7962	3371	9358	7981	9360	6898	8603	185	3094	20	59	32	25	36	276	8938	11947	8890	10042	10265	10150	5381	602	453	1953	110.1736383	62.97861188	79.82692698	52.95514225	4567.695345	4230.386164
116	gene-FQ762_00580	I	Lipid transport and metabolism	17.60787755	-0.145271072	0.706107753	-0.205734991	0.836997924	NA	Mono_4_days vs wildtype_4_days	NA	0	0	0	0	25	20	35	49	31	56	40	30	70	31	2	25	0	0	0	0	2	8	62	61	27	72	90	29	37	0	5	23	0	0	0	0	13.19614505	14.96883872
117	gene-FQ762_00585	I	Lipid transport and metabolism	94.26429215	0.909004294	0.321916971	2.823722812	0.004746942	NA	Mono_4_days vs wildtype_4_days	NA	49	32	64	44	341	144	288	214	84	239	202	247	144	275	28	62	21	47	45	30	5	42	147	225	212	218	198	252	88	41	33	47	101.2618962	78.33104101	95.61281789	88.27975304	163.6381594	104.729109
118	gene-FQ762_00590	S	Function unknown	244.6395553	0.960429999	0.493836969	1.94483212	0.051795187	NA	Mono_4_days vs wildtype_4_days	NA	66	57	111	72	938	386	826	732	208	757	624	837	378	836	44	179	62	84	92	55	15	42	558	811	760	668	581	886	224	29	22	49	132.9040556	119.7954441	171.9958216	129.9074853	441.9066588	302.8021589
119	gene-FQ762_00595	S	Function unknown	228.0750961	0.913542221	0.619108633	1.475576614	0.140057587	NA	Mono_4_days vs wildtype_4_days	NA	27	16	25	24	940	404	867	687	241	739	670	829	438	846	28	202	14	29	38	13	12	23	603	938	782	751	624	846	249	11	19	79	54.41068284	33.7935243	38.68109505	43.44132928	443.1987697	316.1571815
120	gene-FQ762_00600	K	Transcription	3877.129538	-0.523186655	0.336524338	-1.554677021	0.12002301	0.19720454	Mono_4_days vs wildtype_4_days	not_rel	3370	3640	4647	3877	4709	3931	4228	4353	3595	4798	3249	3817	3623	3638	3280	2611	3352	5087	5450	3884	2890	1569	3514	4705	3495	3794	3766	3738	2225	932	874	1549	6757.100098	7439.222357	7260.674851	6870.244779	2208.135084	3126.541529
121	gene-FQ762_00605	-	#N/A	128.0332435	1.083569582	0.546006256	1.984536937	0.047196015	NA	Mono_4_days vs wildtype_4_days	NA	16	12	44	28	520	216	464	430	125	406	384	466	161	453	22	83	28	50	36	17	17	8	326	414	496	406	305	516	94	13	7	25	32.99400325	29.22651987	65.76924859	55.88685456	249.25511	157.6015093
122	gene-FQ762_00610	-	#N/A	216.0064608	0.766982371	0.57811173	1.326702661	0.18460706	NA	Mono_4_days vs wildtype_4_days	NA	11	6	16	13	818	381	727	616	236	735	705	735	483	806	22	169	8	19	17	19	8	36	688	849	749	777	658	846	325	29	51	106	24.02283996	14.80299631	24.99019934	27.28882129	400.7938266	266.0825599
123	gene-FQ762_00615	I	Lipid transport and metabolism	380.535886	0.478340599	0.208248215	2.29697334	0.021620291	NA	Mono_4_days vs wildtype_4_days	NA	251	219	321	247	993	445	850	869	327	796	684	851	401	860	128	203	197	269	340	216	126	90	633	872	698	837	709	903	355	99	111	150	506.632684	467.8700711	495.0101327	450.3819158	468.9722602	346.322067
124	gene-FQ762_00620	G	Carbohydrate transport and metabolism	1021.581068	-0.107580528	0.179809928	-0.598301377	0.549638858	0.626922332	Mono_4_days vs wildtype_4_days	not_rel	751	692	844	816	1871	1213	1683	1702	1063	1802	1568	1785	1251	1828	481	711	687	1025	1110	667	587	398	1456	1996	1510	1704	1598	1780	843	204	178	430	1507.994212	1427.339645	1315.090471	1454.649455	878.7219459	960.3643611
125	gene-FQ762_00625	G	Carbohydrate transport and metabolism	702.5723972	-0.690576602	0.38145201	-1.810389206	0.070235452	0.130221006	Mono_4_days vs wildtype_4_days	not_rel	837	667	957	761	800	538	731	706	510	715	469	573	514	576	529	358	623	932	1031	799	537	341	447	675	544	541	552	621	328	188	214	301	1687.525904	1413.184461	1479.343451	1380.238189	377.3736864	420.3801974
126	gene-FQ762_00630	IQ	Lipid transport and metabolism	267.0756443	0.938730634	0.644555677	1.456399607	0.145282184	NA	Mono_4_days vs wildtype_4_days	NA	21	32	13	28	1053	519	941	853	276	861	775	946	532	991	12	217	16	27	25	9	13	37	680	1061	958	865	801	1047	324	34	21	108	42.3528495	67.96691881	20.08107392	50.86453749	496.9040551	405.0416143
127	gene-FQ762_00635	S	Function unknown	75.62947115	0.882088249	0.638408306	1.381699206	0.167064078	NA	Mono_4_days vs wildtype_4_days	NA	4	1	7	4	294	151	287	274	109	256	258	263	142	285	2	68	3	2	6	11	11	10	224	304	246	249	275	267	86	4	6	23	8.586807056	2.493626046	10.71520175	8.318475724	143.0379394	106.3322296
128	gene-FQ762_00640	KT	Transcription	235.9784006	0.78342592	0.509744805	1.536898291	0.124318218	NA	Mono_4_days vs wildtype_4_days	NA	36	23	49	19	829	347	667	627	230	665	603	660	392	751	24	169	22	31	48	20	14	31	593	771	690	655	603	829	422	143	88	320	72.55751382	48.62303452	75.79432223	34.41136644	390.9217287	271.4293185
129	gene-FQ762_00645	DTZ	Cell cycle control, cell division, chromosome partitioning	205.4638205	0.736389398	0.319742468	2.303070355	0.021274885	NA	Mono_4_days vs wildtype_4_days	NA	28	39	56	46	429	200	298	252	89	336	259	371	237	309	25	144	32	49	49	24	22	35	178	349	306	312	240	333	673	435	323	811	56.73706322	86.02125083	85.5439815	85.62694608	203.5114233	153.3009694
130	gene-FQ762_00650	CO	Energy production and conversion	900.8586305	0.603175996	0.347477126	1.735872524	0.082586377	0.14761868	Mono_4_days vs wildtype_4_days	not_rel	287	287	331	313	2760	1482	2642	2224	964	2495	2044	2439	1473	2371	205	681	229	393	401	257	168	187	2148	2910	2597	2431	2401	2785	1053	153	179	347	576.0069377	590.1142526	516.2362293	556.8355817	1295.553239	1175.171977
131	gene-FQ762_00655	K	Transcription	249.7945648	0.255614026	0.312640559	0.817597137	0.413587263	NA	Mono_4_days vs wildtype_4_days	NA	72	56	70	89	764	368	637	558	265	707	541	673	477	646	74	246	85	98	99	64	67	85	657	816	647	715	698	641	304	43	36	134	145.9645508	124.095689	106.787405	166.181006	362.6547014	281.4585726
132	gene-FQ762_00660	-	#N/A	39.87944217	-0.237752731	0.357819256	-0.664449234	0.50640283	NA	Mono_4_days vs wildtype_4_days	NA	27	40	51	33	47	55	55	72	30	67	47	51	55	50	8	13	23	29	33	23	33	17	31	77	39	65	60	65	27	28	11	32	56.17526139	99.0712646	76.23079942	66.91849564	22.61892188	39.6359666
133	gene-FQ762_00665	S	Function unknown	414.3507579	0.486510284	0.175549019	2.771364292	0.005582194	NA	Mono_4_days vs wildtype_4_days	NA	185	206	253	196	1078	616	966	893	392	895	748	936	664	1025	168	297	163	223	310	224	107	117	736	1055	949	971	883	1017	355	130	132	211	372.2236975	430.4904184	392.6865684	352.359522	507.389805	484.5722737
134	gene-FQ762_00670	L	Replication, recombination and repair	91.90605407	0.438238461	0.284329024	1.54130751	0.123241962	NA	Mono_4_days vs wildtype_4_days	NA	43	36	56	34	244	128	231	177	83	211	172	210	148	219	54	80	25	40	84	73	39	27	170	231	167	192	167	195	82	21	21	23	89.05837072	66.00026163	93.93991158	61.87616406	132.3944684	92.30912629
135	gene-FQ762_00675	S	Function unknown	126.7488627	0.584321236	0.301620517	1.93727284	0.052712	NA	Mono_4_days vs wildtype_4_days	NA	42	41	72	28	405	201	309	300	120	293	290	354	214	365	27	71	43	79	86	47	27	35	247	364	279	333	264	363	122	57	45	57	85.32392501	92.49186372	109.2918003	52.87888859	192.6443409	152.4810672
136	gene-FQ762_00680	K	Transcription	19.66055946	0.557928182	0.325354967	1.714829152	0.086376555	NA	Mono_4_days vs wildtype_4_days	NA	3	12	16	10	44	24	64	51	16	49	18	52	29	34	8	18	7	7	8	9	8	7	41	39	29	60	45	43	25	4	10	16	6.815365156	25.55305446	27.88435213	20.59488743	23.12218351	16.68994849
137	gene-FQ762_00685	C	Energy production and conversion	541.281423	0.522973699	0.338729602	1.543926764	0.122606076	NA	Mono_4_days vs wildtype_4_days	NA	116	101	201	151	1788	913	1523	1307	570	1510	1298	1432	975	1506	130	489	123	178	145	160	107	127	1339	1880	1432	1544	1529	1700	636	116	116	274	233.232989	210.109729	312.3972999	270.6683415	840.9399159	719.8090253
138	gene-FQ762_00690	-	#N/A	139.0768841	0.912825995	0.598426639	1.525376603	0.127165191	NA	Mono_4_days vs wildtype_4_days	NA	9	10	17	16	519	259	540	433	139	429	356	459	328	518	31	155	15	15	18	17	9	13	427	535	424	486	441	492	194	8	7	64	18.96956476	24.99413105	25.57530154	32.87276792	250.5183952	184.5693781
139	gene-FQ762_00695	S	Function unknown	600.5544987	0.781783319	0.761118675	1.027150357	0.30434967	NA	Mono_4_days vs wildtype_4_days	NA	14	37	24	18	2238	1134	2069	1881	679	1848	1668	2036	1336	2005	44	536	16	31	23	14	8	55	1909	2523	2102	2242	2213	2208	917	35	25	213	28.10801953	76.25255925	37.40539118	32.07023152	1050.934147	898.1955678
140	gene-FQ762_00700	S	Function unknown	297.0283115	0.493010534	0.43732529	1.127331407	0.259602388	NA	Mono_4_days vs wildtype_4_days	NA	43	48	65	41	1001	490	829	816	335	852	767	824	572	977	32	260	38	68	46	26	50	57	882	1105	850	920	965	977	443	70	99	147	87.03830434	104.8653281	99.57830611	75.83745095	474.2981341	377.3180196
141	gene-FQ762_00705	O	Posttranslational modification, protein turnover, chaperones	208.6844218	1.030638251	0.608477141	1.693799458	0.090303397	NA	Mono_4_days vs wildtype_4_days	NA	36	19	27	17	951	359	782	692	177	734	595	762	359	837	26	110	18	23	23	28	11	20	603	739	676	749	593	830	204	21	15	57	72.73017544	40.91239348	41.5413362	31.1554476	449.6550292	278.3536139
142	gene-FQ762_00710	K	Transcription	209.456304	0.406105645	0.249993905	1.624462187	0.104277204	NA	Mono_4_days vs wildtype_4_days	NA	93	126	141	132	531	270	478	422	136	399	347	507	187	571	79	123	81	117	149	107	69	91	274	458	439	360	289	467	205	154	116	149	188.0568285	273.1513861	216.5000072	242.9805715	251.3278618	208.6702372
143	gene-FQ762_00715	-	#N/A	106.065206	0.750967114	0.42061159	1.785417074	0.074193691	NA	Mono_4_days vs wildtype_4_days	NA	38	12	63	27	404	173	319	293	96	325	265	364	158	331	21	85	11	31	39	31	14	20	265	375	308	294	261	321	104	26	36	40	81.83947579	29.81226584	96.8496364	56.29089588	196.5404621	121.6246498
144	gene-FQ762_00720	-	#N/A	90.75029442	0.869199367	0.636230528	1.366170483	0.17188546	NA	Mono_4_days vs wildtype_4_days	NA	3	2	1	6	424	177	369	325	94	257	258	339	166	356	13	83	5	5	2	0	5	24	289	378	304	316	268	376	76	4	4	31	6.192693728	4.882269516	1.494018634	12.00336306	203.4653225	128.9636494
145	gene-FQ762_00725	C	Energy production and conversion	306.4393835	0.759102768	0.60814177	1.248233232	0.211945657	NA	Mono_4_days vs wildtype_4_days	NA	18	10	26	21	1185	511	1080	966	296	1017	886	1013	535	1072	20	274	10	7	13	28	24	48	866	1244	1092	1018	958	1206	388	38	44	182	36.17922035	20.75763844	40.43580369	37.58972404	557.1323565	403.3051957
146	gene-FQ762_00730	K	Transcription	423.8813274	0.53424306	0.496174304	1.076724562	0.281603336	NA	Mono_4_days vs wildtype_4_days	NA	37	22	56	40	1491	726	1307	1072	490	1321	1103	1400	887	1320	58	381	29	62	52	34	39	82	1283	1688	1290	1427	1316	1515	613	67	79	268	74.47583556	46.10173198	86.84770334	72.03776874	702.0972789	570.332155
147	gene-FQ762_00735	K	Transcription	340.7279879	0.688127925	0.453808583	1.5163396	0.129433503	NA	Mono_4_days vs wildtype_4_days	NA	74	70	73	54	1215	554	1138	940	330	1052	826	1062	574	1076	68	272	47	89	79	54	40	51	944	1279	1036	1095	966	1191	436	56	56	152	149.4057111	149.8827912	112.499503	98.60848326	574.0300563	430.6890315
148	gene-FQ762_00740	K	Transcription	62.76236653	0.20685517	0.23081592	0.896191086	0.370150716	NA	Mono_4_days vs wildtype_4_days	NA	3	5	5	2	225	112	146	145	74	229	153	198	141	159	59	73	1	4	6	8	37	22	150	187	139	201	172	182	78	12	29	30	6.294079012	12.46698558	7.50163184	4.094596941	108.4870319	80.07389096
3040	rna-FQ762_15200		#N/A	929494.0969	-2.724078742	0.888412869	-3.066230619	0.00216776	0.023619724	Mono_4_days vs wildtype_4_days	down_sig	807295	779305	1006293	923756	214914	444909	185005	318643	604079	318661	117612	151130	430439	118865	887513	531846	767587	1099422	1238888	899670	1074811	908461	79350	127846	16522	31028	106944	19621	640186	1176158	1141877	809916	1655905.375	1868940.944	1506161.398	1819309.836	102775.818	327225.6035
150	gene-FQ762_00750	S	Function unknown	745.897823	-0.17060024	0.202150104	-0.843928529	0.398709345	0.498567803	Mono_4_days vs wildtype_4_days	not_rel	129	123	145	165	2014	1033	1749	1631	816	1825	1562	1902	1380	1857	586	761	88	142	220	156	612	364	1570	2054	1717	1750	1654	1887	752	392	361	253	259.0442566	253.7953347	225.9094206	294.2076342	945.9402237	817.7068772
151	gene-FQ762_00755	P	Inorganic ion transport and metabolism	997.3259054	0.246124823	0.243097863	1.012451614	0.31132217	0.41735365	Mono_4_days vs wildtype_4_days	not_rel	89	79	102	60	3518	1609	2785	2585	1168	2841	2430	2886	2006	2828	595	1056	74	100	118	66	490	359	2520	3389	2829	2985	2723	3143	1264	229	222	337	178.5090332	161.7832533	159.2728721	106.463258	1650.227716	1278.434315
152	gene-FQ762_00760	S	Function unknown	142.7749063	-0.642257521	0.413757371	-1.552256383	0.12060089	NA	Mono_4_days vs wildtype_4_days	NA	53	44	68	69	251	132	214	238	160	261	165	211	149	216	129	136	56	80	78	58	147	112	129	169	157	195	156	208	115	145	183	110	108.37387	104.2059535	102.0151665	134.7106811	119.9131022	97.77097696
2342	rna-FQ762_11710		#N/A	227546.1755	-3.138575935	0.926325773	-3.388198866	0.000703532	0.012507318	Mono_4_days vs wildtype_4_days	down_sig	142425	138815	177058	154097	46081	103846	43591	68805	161354	86571	25980	38778	107971	25505	211539	125256	139804	208610	231756	162422	322567	280791	18179	30618	4257	8882	28377	5026	154458	474717	397020	257972	291987.7293	331843.6022	265126.9285	302697.2214	22028.66558	76523.39874
5339	gene-FQ762_26695	-	#N/A	956.5468754	-1.001730208	0.398863958	-2.511458321	0.012023348	0.047013283	Mono_4_days vs wildtype_4_days	down_sig	747	712	1034	850	792	770	745	802	713	887	692	747	911	717	849	614	690	1028	1065	778	575	698	793	975	671	800	851	656	719	758	686	693	1691.030772	1665.564921	1735.062777	1788.845072	403.3180156	530.8259578
1698	gene-FQ762_08490	-	#N/A	1246.271504	-1.014268416	0.41406477	-2.449540479	0.014303863	0.049306965	Mono_4_days vs wildtype_4_days	down_sig	879	784	1077	1075	1079	747	885	976	564	906	728	861	690	868	520	524	726	1112	1160	774	619	984	611	864	722	792	649	753	1384	2587	2357	2163	1772.137217	1660.644895	1664.968393	1949.422836	508.9617953	583.7610346
2792	gene-FQ762_13960	-	#N/A	1434.754452	-1.033885609	0.349572517	-2.957571205	0.003100731	0.027398478	Mono_4_days vs wildtype_4_days	down_sig	748	714	962	747	1686	1076	1489	1389	915	1543	1288	1444	1206	1448	708	750	651	1073	1082	799	992	1313	1344	1543	1311	1424	1322	1420	1651	2519	2544	1886	1507.07884	1506.127584	1489.021015	1350.97135	794.7580839	842.5770961
157	gene-FQ762_00785	C	Energy production and conversion	446.0877188	-2.585956684	0.66656845	-3.879506576	0.000104669	NA	Mono_4_days vs wildtype_4_days	NA	264	204	368	373	231	198	193	268	577	496	212	317	593	248	718	579	190	355	442	338	905	549	168	295	164	175	172	142	185	357	359	199	560.5542945	382.4758255	629.623031	696.3155837	125.3287782	142.002389
4178	gene-FQ762_20890	-	#N/A	1465.776735	-1.060290042	0.397002976	-2.670735754	0.00756852	0.040083516	Mono_4_days vs wildtype_4_days	down_sig	1491	1364	1582	1583	1385	1036	1198	1293	1011	1458	1103	1363	1251	1287	1236	907	1077	1751	1985	1112	1352	679	990	1430	1130	1171	996	1124	1233	728	762	1298	3011.089811	2926.590718	2436.499206	2894.399114	654.4976559	804.6274878
4549	gene-FQ762_22745	-	#N/A	5255.320318	-1.090102336	0.400598967	-2.721181092	0.006504912	0.037092006	Mono_4_days vs wildtype_4_days	down_sig	4553	4561	6253	5332	4470	4225	4035	4526	4432	5325	3688	4015	5368	3566	4605	4176	4419	6635	6818	5027	3882	3597	4294	5031	3108	3820	4762	3151	3931	2891	2846	2903	9141.422116	9401.600049	9745.068042	9501.17595	2099.1235	3346.11185
160	gene-FQ762_00800	T	Signal transduction mechanisms	365.0948556	-1.280425958	0.428955363	-2.984986476	0.002835909	NA	Mono_4_days vs wildtype_4_days	NA	143	107	203	182	539	314	522	480	424	581	398	539	477	594	440	420	123	192	287	178	540	352	412	591	461	445	501	522	201	224	219	102	291.0933063	245.6163174	306.6985707	347.8189755	256.797056	236.2152196
2372	gene-FQ762_11860	-	#N/A	1400.057727	-1.102584783	0.413524918	-2.666307967	0.007668941	0.04023514	Mono_4_days vs wildtype_4_days	down_sig	1276	1212	1796	1375	1352	1134	1167	1303	1251	1515	978	1214	1437	1011	1397	1083	1213	1920	1850	1339	1235	907	1155	1414	892	1212	1277	922	696	422	412	350	2577.880663	2609.780047	2763.268141	2519.925909	639.2572024	879.2562623
5990	gene-FQ762_29950	-	#N/A	1459.110367	-1.138904282	0.426701961	-2.66908612	0.007605795	0.040083516	Mono_4_days vs wildtype_4_days	down_sig	1246	1085	1697	1335	1347	1140	1105	1170	968	1326	961	985	1161	996	1003	889	1022	1605	1697	1172	998	1174	1087	1281	905	1065	1198	927	1061	1616	1545	1085	2529.831793	2435.192813	2579.771009	2512.466223	640.3591988	866.9078143
163	gene-FQ762_00815	K	Transcription	62.72652308	-0.646052058	0.463945692	-1.392516559	0.163766031	NA	Mono_4_days vs wildtype_4_days	NA	28	7	45	25	151	64	115	110	70	113	88	121	71	134	77	39	22	22	47	15	104	59	76	98	83	103	60	112	30	23	36	21	51.0260354	11.59969358	65.14998888	39.96146351	74.25306817	49.55099318
164	gene-FQ762_00820	S	Function unknown	107.7240311	1.263592616	0.720715461	1.75324755	0.079559524	NA	Mono_4_days vs wildtype_4_days	NA	1	6	4	6	540	232	437	407	98	340	281	379	197	461	3	60	2	5	5	5	8	6	291	400	445	372	333	451	138	16	14	9	2.052983474	14.42954322	5.983150438	11.8403335	258.3201028	170.4103342
4328	gene-FQ762_21640	-	#N/A	2554.621734	-1.176948569	0.442453661	-2.66004934	0.007812921	0.040558504	Mono_4_days vs wildtype_4_days	down_sig	2033	1922	2472	2238	1889	1742	1740	1864	1769	2086	1457	1816	1973	1569	1970	1743	1891	2834	2747	1962	1868	1566	1537	1955	1322	1594	1655	1424	2594	3511	2995	2875	4106.772783	4134.692303	3804.356328	4099.040577	893.0292818	1351.269984
2609	gene-FQ762_13045	-	#N/A	1431.974755	-1.198800161	0.411123753	-2.915910729	0.00354652	0.029170477	Mono_4_days vs wildtype_4_days	down_sig	1049	885	1188	1057	1144	907	952	1147	948	1428	1043	1203	1231	975	1078	959	729	1204	1225	897	1048	879	977	1234	860	1060	1073	880	1722	2233	2277	2050	2128.760223	1976.149947	1808.386744	1983.29646	543.5418205	691.2643279
7694	gene-FQ762_38470	-	#N/A	1900.188666	-1.202360361	0.396411775	-3.033109603	0.002420477	0.024773139	Mono_4_days vs wildtype_4_days	down_sig	969	934	1109	1069	2149	1899	2023	2220	2009	2486	1822	1984	2431	1832	2191	1772	863	1404	1519	1080	2316	1503	2116	2611	1772	2088	2417	1864	2124	1309	1212	1940	1949.148898	1948.551143	1722.163031	1919.716384	1011.204492	1495.070792
1823	gene-FQ762_09115	-	#N/A	1443.24945	-1.220843063	0.324453324	-3.762769474	0.000168042	0.005930306	Mono_4_days vs wildtype_4_days	down_sig	800	815	1093	962	1750	1205	1571	1766	1329	2105	1585	1666	1596	1433	809	1014	704	1113	1166	784	1176	1760	1669	2158	1489	1706	1748	1474	1306	1444	1362	1323	1607.775216	1690.4485	1700.24739	1721.113846	822.6639133	951.4029178
5321	gene-FQ762_26605	-	#N/A	1986.152513	-1.270965696	0.483608068	-2.628090347	0.008586571	0.041831321	Mono_4_days vs wildtype_4_days	down_sig	1881	1825	2474	2047	1789	1421	1559	1646	1306	1599	1244	1392	1269	1366	1506	1062	1652	2588	2621	1941	1607	1803	1125	1490	1099	1294	1161	1132	1020	1520	1531	834	3795.147649	3886.939329	3818.514485	3725.119407	844.5685719	1107.520586
170	gene-FQ762_00850	T	Signal transduction mechanisms	42.52169468	1.113918761	0.894212724	1.245697731	0.212875387	NA	Mono_4_days vs wildtype_4_days	NA	0	2	2	0	180	100	167	148	38	146	119	159	87	144	1	34	2	0	0	0	1	1	115	204	148	165	147	162	35	0	2	12	0	3.948975747	3.482570103	0	97.4451778	70.94788706
171	gene-FQ762_00855	GM	Carbohydrate transport and metabolism	444.3052241	0.815487764	0.903430645	0.902656743	0.366708101	NA	Mono_4_days vs wildtype_4_days	NA	2	2	3	1	1746	909	1557	1370	524	1563	1285	1497	993	1585	28	453	3	3	2	2	9	39	1465	1832	1568	1629	1569	1655	569	3	2	187	4.01962475	4.149591164	4.666317132	1.789447957	820.8248396	717.5905535
172	gene-FQ762_00860	S	Function unknown	539.2610376	0.580139802	0.453906927	1.278102991	0.201213114	NA	Mono_4_days vs wildtype_4_days	NA	25	20	45	19	1890	953	1800	1468	581	1726	1548	1796	1136	1774	52	430	14	26	39	20	53	186	1508	1976	1714	1747	1630	1893	683	155	186	309	50.17409489	41.11915825	70.18509926	33.79950332	887.158448	755.7288119
5726	gene-FQ762_28630	-	#N/A	1008.139716	-1.283474306	0.523711656	-2.450727019	0.014256803	0.049251836	Mono_4_days vs wildtype_4_days	down_sig	927	868	1161	821	627	584	488	609	554	484	398	443	531	453	593	497	742	1138	1155	855	679	1026	318	406	343	343	331	307	1051	1955	1993	1373	1699.052397	1488.7154	1806.719282	1386.017877	321.4794363	441.6764183
4575	gene-FQ762_22875	-	#N/A	691.4779253	-1.28655635	0.481373281	-2.672679186	0.007524818	0.040083516	Mono_4_days vs wildtype_4_days	down_sig	234	202	327	236	697	443	632	592	270	569	487	650	415	565	203	205	186	346	268	215	465	773	486	567	472	538	498	504	611	2204	2221	895	474.4857658	448.5431375	498.5473185	441.2374535	330.9483104	338.4952382
3037	gene-FQ762_15185	-	#N/A	3692.524534	-1.311832867	0.3503583	-3.744260854	0.000180926	0.0061739	Mono_4_days vs wildtype_4_days	down_sig	1791	1686	2180	1795	3775	3092	3421	3752	3316	4779	3719	3830	4887	3189	2576	3321	1712	2358	2593	1822	3459	3496	4189	4932	3152	4301	4787	3302	4523	4710	4097	5251	3596.872467	3481.178874	3395.755401	3202.006859	1773.250572	2446.769796
2629	gene-FQ762_13145	-	#N/A	2660.89194	-1.321550975	0.426907173	-3.095640129	0.001963886	0.022317754	Mono_4_days vs wildtype_4_days	down_sig	2070	2055	2518	2281	2053	1878	1795	2099	1938	2359	1678	1916	2289	1580	1850	1699	2132	2722	3115	2037	2268	1823	1858	2397	1391	1892	2032	1383	2642	2963	2759	3163	4174.603332	4363.49379	3889.876487	4142.880119	968.7770866	1465.844899
1744	gene-FQ762_08720	-	#N/A	1513.306759	-1.321700663	0.500061286	-2.64307736	0.008215626	0.041486911	Mono_4_days vs wildtype_4_days	down_sig	1373	1367	1774	1586	1167	1057	1095	1164	1122	1292	870	982	1141	868	1533	1157	1269	1905	2053	1393	1294	1156	828	1091	792	918	952	807	804	925	975	808	2780.695173	2999.967762	2714.033537	2942.40904	553.309199	812.209928
178	gene-FQ762_00890	Q	Secondary metabolites biosynthesis, transport and catabolism	613.390407	-0.936984907	0.283344455	-3.306875747	0.000943427	NA	Mono_4_days vs wildtype_4_days	NA	275	260	298	310	910	611	818	739	560	965	708	880	712	679	255	419	201	329	375	209	454	665	793	997	806	887	913	832	694	844	750	777	554.900896	554.1203413	459.8636325	564.3739665	429.6474895	476.0619091
3472	gene-FQ762_17360	-	#N/A	2490.29877	-1.326418123	0.455344812	-2.912997112	0.003579779	0.029318766	Mono_4_days vs wildtype_4_days	down_sig	1831	2035	2683	2185	1824	1878	1770	1856	2074	2306	1642	1682	2667	1474	2591	2238	1824	2867	2794	2087	1976	1887	1942	2187	1301	1789	2064	1307	1992	1988	1971	1913	3696.781851	4357.306859	4134.742007	3989.991406	861.7537635	1459.989172
4619	gene-FQ762_23095	-	#N/A	1072.551854	-1.336790533	0.536184198	-2.493155408	0.012661342	0.047962091	Mono_4_days vs wildtype_4_days	down_sig	1007	1042	1310	1119	754	747	629	763	804	726	484	622	662	499	878	628	1020	1513	1307	1122	940	684	477	582	408	459	502	396	650	746	792	745	2053.477744	2423.027224	1972.27778	2157.151871	359.7962397	558.3506421
2835	gene-FQ762_14175	-	#N/A	823.4722884	-1.372481093	0.428465734	-3.203245873	0.001358879	0.018712779	Mono_4_days vs wildtype_4_days	down_sig	445	348	418	427	548	428	492	553	368	666	481	518	531	476	278	399	298	483	577	370	439	663	432	629	462	570	479	494	1101	2364	2135	1586	909.3026324	820.2540708	627.5319101	830.7866068	261.6950855	317.7956937
1802	gene-FQ762_09010	-	#N/A	3410.703093	-1.37582329	0.541675798	-2.539938641	0.011087192	0.04568796	Mono_4_days vs wildtype_4_days	down_sig	3054	2951	4009	3463	1798	2322	1736	2314	2647	2219	1500	1619	2511	1266	2857	2161	2853	4585	4702	3234	2348	2400	1723	2035	1087	1501	2012	1049	2547	3422	3378	3016	6186.9815	6497.977739	6127.455472	6438.583237	852.7093609	1781.436749
4134	gene-FQ762_20670	-	#N/A	686.5669701	-1.379284034	0.405347591	-3.40271921	0.000667188	0.012353451	Mono_4_days vs wildtype_4_days	down_sig	462	387	534	482	756	657	620	698	709	885	656	705	795	618	603	601	309	534	522	395	901	557	719	806	548	750	731	569	793	429	352	900	939.5096816	880.8744995	808.4892078	915.6807051	359.8999535	496.3616516
3162	gene-FQ762_15810	-	#N/A	4110.253742	-1.380036883	0.524520468	-2.631044865	0.00851228	0.041831321	Mono_4_days vs wildtype_4_days	down_sig	4283	4441	5408	4832	2897	3112	2607	2975	3494	3388	2095	2368	2795	1929	3657	2601	4381	6386	6619	4675	4155	2536	2290	2650	1526	2126	2565	1713	1409	1131	1069	940	8634.23169	9402.0012	8361.649494	8759.573502	1366.39635	2432.545708
6843	gene-FQ762_34215	-	#N/A	1681.746194	-1.387217969	0.548966676	-2.526962071	0.011505393	0.04639235	Mono_4_days vs wildtype_4_days	down_sig	1490	1333	2030	1601	782	767	734	738	709	786	495	652	735	644	893	717	1126	1808	1901	1438	837	1030	399	576	450	452	456	482	1810	3685	3174	2536	3001.507782	2808.378961	3143.249276	2893.158078	368.549755	600.9691382
2680	gene-FQ762_13400	-	#N/A	2180.747859	-1.404047598	0.453155739	-3.098377612	0.001945833	0.022317754	Mono_4_days vs wildtype_4_days	down_sig	1725	1706	2214	1806	1820	1704	1610	1705	1350	1573	1193	1338	1552	1341	1436	1258	1643	2432	2350	1723	2219	1758	1403	1769	1200	1383	1449	1260	2082	2216	2134	2947	3471.214927	3568.390042	3435.46298	3248.650463	856.7607289	1339.83948
2168	gene-FQ762_10840	-	#N/A	1520.835334	-1.405193147	0.472871229	-2.971619038	0.00296234	0.027050557	Mono_4_days vs wildtype_4_days	down_sig	1283	1253	1879	1560	1122	1012	991	1119	1165	1214	869	941	1180	845	1171	1009	1186	1740	1793	1247	1297	1138	910	1139	717	907	1024	717	1173	1406	1360	1480	2594.826506	2719.623616	2884.156975	2873.807153	531.115427	781.6726021
2437	gene-FQ762_12185	-	#N/A	716.3501918	-1.405880402	0.55435777	-2.536052489	0.011210993	0.045948408	Mono_4_days vs wildtype_4_days	down_sig	745	655	895	749	481	471	462	547	419	504	307	391	349	309	542	385	617	908	1023	724	560	631	260	365	253	289	347	259	441	557	558	483	1522.315643	1543.869013	1343.638898	1457.281425	229.6995184	349.7237657
4389	gene-FQ762_21945	-	#N/A	4793.483164	-1.407833451	0.449056051	-3.135095161	0.001717984	0.02092494	Mono_4_days vs wildtype_4_days	down_sig	4104	4192	5685	4900	3711	3998	3459	4051	4682	5176	3737	3782	5412	3236	5020	4303	4395	6094	6016	4713	4952	3637	4003	4672	2768	3916	4631	2747	2495	1079	1009	1088	8243.837427	8667.34566	8851.826871	8748.616901	1743.590025	3161.560678
190	gene-FQ762_00950	C	Energy production and conversion	464.7821824	0.320785501	0.350477397	0.915281569	0.360043832	NA	Mono_4_days vs wildtype_4_days	NA	63	46	62	57	1607	732	1317	1249	520	1391	1182	1283	934	1379	79	399	42	65	86	63	94	188	1360	1724	1423	1441	1405	1482	668	114	145	192	126.8465433	96.59377877	96.09414252	102.7900509	756.9764264	574.4666139
3449	gene-FQ762_17245	-	#N/A	1422.955081	-1.412300227	0.503520621	-2.804850819	0.005033987	0.033114615	Mono_4_days vs wildtype_4_days	down_sig	1405	1207	1666	1536	1003	1046	911	1066	1242	1125	728	921	1173	687	1093	863	1190	1754	1697	1299	1230	1062	901	1068	545	786	985	601	799	1075	1076	784	2878.460214	2879.635283	2494.75379	3015.053396	479.6187331	771.4792685
3720	gene-FQ762_18600	-	#N/A	4971.512496	-1.416914306	0.439185259	-3.226233753	0.001254309	0.017843557	Mono_4_days vs wildtype_4_days	down_sig	3780	3911	5129	4373	4082	3797	3730	4233	3801	4883	3452	3736	4932	3194	4646	3926	3368	5029	5202	3587	4759	4214	4036	4934	3006	4038	4581	2933	4389	3531	3543	5630	7593.973613	8092.987999	7984.157739	7811.835194	1918.166106	3001.395551
193	gene-FQ762_00965	C	Energy production and conversion	247.4619465	-0.001982513	0.400974551	-0.004944237	0.996055086	NA	Mono_4_days vs wildtype_4_days	NA	20	21	23	30	849	376	659	631	286	758	608	721	489	745	149	252	15	37	39	32	194	96	631	823	715	710	634	814	274	11	16	81	40.34803971	44.69315282	35.50723819	54.56789232	400.7568008	293.1573227
194	gene-FQ762_00970	C	Energy production and conversion	0.759330584	-0.116370519	1.813511044	-0.06416863	0.948835956	NA	Mono_4_days vs wildtype_4_days	NA	0	0	0	0	1	1	0	4	2	2	0	1	1	0	0	0	2	0	0	0	0	2	1	0	1	2	1	0	6	0	0	0	0	0	0	0	0.462184792	0.841947063
195	gene-FQ762_00975	T	Signal transduction mechanisms	418.9107914	-0.469175317	0.388284906	-1.208327467	0.226921327	NA	Mono_4_days vs wildtype_4_days	NA	47	46	79	80	1029	567	940	868	527	1128	814	1034	924	1054	455	627	57	67	73	61	458	220	907	1274	901	1074	1002	1012	505	29	31	120	95.08704401	100.0907004	121.16742	147.6013286	487.2920789	437.434074
4060	gene-FQ762_20300	-	#N/A	2286.936066	-1.418767377	0.41226704	-3.441379588	0.000578756	0.011502632	Mono_4_days vs wildtype_4_days	down_sig	1461	1373	1764	1493	1832	1492	1634	1910	1542	2113	1658	1715	1924	1494	1507	1486	1294	1934	2141	1428	2064	1836	1563	2071	1418	1620	1572	1426	3260	3084	2745	4622	2943.179067	2893.234138	2731.215112	2698.340349	863.4341465	1168.916574
6033	gene-FQ762_30165	-	#N/A	757.6187174	-1.429199698	0.527627314	-2.708729551	0.006754137	0.03778839	Mono_4_days vs wildtype_4_days	down_sig	624	581	764	662	469	467	433	504	439	463	282	402	439	352	506	377	557	792	897	594	578	740	293	404	307	333	354	302	889	1057	1025	757	1399.082742	1196.094773	1334.470199	1335.960778	249.2123932	326.0477478
198	gene-FQ762_00990	-	#N/A	381.2048454	-3.73866374	0.726080449	-5.149103995	2.62E-07	NA	Mono_4_days vs wildtype_4_days	NA	155	103	176	143	97	135	115	174	536	539	168	240	606	226	828	659	80	163	201	168	1083	669	185	223	89	120	202	55	217	198	273	183	353.3760198	229.826939	300.6315768	298.994995	50.44572738	93.63655675
2502	gene-FQ762_12510	-	#N/A	1240.291999	-1.438258233	0.404963062	-3.551578817	0.000382927	0.009192481	Mono_4_days vs wildtype_4_days	down_sig	881	801	1147	1021	1035	959	888	993	873	1204	888	993	1121	854	770	833	750	1199	1246	915	831	1381	1055	1277	857	1050	1126	839	1148	1416	1414	1257	1792.94085	1835.574969	1733.76335	1948.605774	493.0422482	721.9565661
3283	gene-FQ762_16415	-	#N/A	3192.683837	-1.444976071	0.514913529	-2.80624996	0.005012179	0.033059567	Mono_4_days vs wildtype_4_days	down_sig	2396	2525	3034	2585	1873	1782	1644	1938	1831	2074	1308	1555	1959	1511	2252	1870	2144	3154	3306	2374	2179	2346	1229	1472	1071	1240	1231	1108	4242	5372	4816	5654	4839.125284	5422.053413	4671.639973	4729.104276	885.2304109	1383.462708
1384	gene-FQ762_06920	-	#N/A	2622.621479	-1.456398634	0.504640136	-2.886014269	0.003901545	0.030171257	Mono_4_days vs wildtype_4_days	down_sig	1998	2054	2715	2381	2177	2310	2066	2283	2240	2459	1577	1812	2313	1580	2726	1943	2173	2978	2846	2125	3044	2332	1768	2252	1408	1764	1864	1434	1952	1211	978	2744	4041.64336	4463.459715	4165.80067	4389.480282	1030.723877	1783.192686
1170	gene-FQ762_05850	-	#N/A	3291.783268	-1.460330669	0.482502718	-3.026575013	0.002473414	0.025003999	Mono_4_days vs wildtype_4_days	down_sig	1805	1702	2353	1945	2061	1987	1975	2129	1899	2222	1525	1783	2117	1530	2325	1822	1872	2666	2808	1944	2533	2413	1816	2157	1442	1684	1911	1606	4877	6337	5896	7942	3634.62955	3576.422976	3646.190934	3508.91238	970.9420848	1558.858514
2145	gene-FQ762_10725	-	#N/A	3400.428137	-1.508258048	0.484694112	-3.111772993	0.001859674	0.021802395	Mono_4_days vs wildtype_4_days	down_sig	2795	2881	3572	3107	2469	2316	2213	2382	2446	2665	1841	2109	2562	2048	2773	2267	2851	3690	4033	2816	3057	2891	2007	2445	1642	2032	2138	1703	2671	3368	3104	3473	5624.961645	6030.240913	5541.547508	5591.370062	1162.407505	1820.439121
2251	gene-FQ762_11255	-	#N/A	1008.46216	-1.510655005	0.551771779	-2.737825789	0.006184683	0.036222064	Mono_4_days vs wildtype_4_days	down_sig	809	669	1012	845	690	551	545	689	629	703	449	545	694	541	854	695	556	1001	1005	701	810	745	372	553	377	390	398	409	862	1490	1460	1259	1747.466662	1660.955523	1561.012979	1763.998713	336.2422885	386.703218
4163	gene-FQ762_20815	-	#N/A	2136.33726	-1.519319493	0.570362248	-2.663779902	0.00772681	0.040384808	Mono_4_days vs wildtype_4_days	down_sig	2143	1923	2715	2327	1143	1221	961	1094	1124	1180	704	827	1080	825	1474	1028	1649	2588	2634	1941	1427	1557	635	859	616	612	685	557	1768	2978	2648	2619	4342.844304	4245.184185	4146.348449	4333.870373	542.310806	935.5197182
5852	gene-FQ762_29260	-	#N/A	3678.181022	-1.53272551	0.587260247	-2.609959584	0.009055292	0.042391498	Mono_4_days vs wildtype_4_days	down_sig	3746	3463	4957	4189	1984	2390	1801	2271	2578	2336	1393	1676	2395	1274	3035	2195	3265	5101	5381	3830	3083	2652	1315	1772	983	1339	1681	1104	2107	3051	3247	2282	7565.677509	7436.26573	7632.603608	7663.5272	937.6920103	1855.485899
4271	gene-FQ762_21355	-	#N/A	2510.568512	-1.535774412	0.445122435	-3.450229175	0.000560111	0.011281452	Mono_4_days vs wildtype_4_days	down_sig	1711	1733	2401	1903	2232	1855	1989	2232	1850	2463	1753	2061	2144	1999	2075	1810	1878	2687	2402	1907	3021	2176	1801	2530	1712	2075	2003	1833	1913	2140	1853	2679	3438.5899	3594.269601	3735.026672	3404.493399	1049.236056	1464.661461
5510	gene-FQ762_27550	-	#N/A	936.575949	-1.57767492	0.533339094	-2.958108521	0.003095331	0.027398478	Mono_4_days vs wildtype_4_days	down_sig	798	836	1031	902	496	517	468	490	450	488	271	361	435	429	454	380	643	1032	1079	916	556	849	335	420	304	297	297	298	973	1688	1595	1112	1605.946816	1749.592057	1599.542947	1623.096233	233.5117468	406.4035279
2654	gene-FQ762_13270	-	#N/A	6286.252027	-1.600129714	0.643264379	-2.487514879	0.012863907	0.048046118	Mono_4_days vs wildtype_4_days	down_sig	5847	6006	8037	6727	3140	3998	2919	3651	4880	3850	2144	2589	4052	2296	6933	4524	5725	8583	8362	6360	5701	4340	1820	2389	1453	1716	2100	1438	3205	5579	5162	5005	11767.38784	12572.96725	12467.96174	12107.03078	1478.348972	3142.320578
4429	gene-FQ762_22145	-	#N/A	6193.085634	-1.607924397	0.619765323	-2.594408461	0.009475384	0.043278608	Mono_4_days vs wildtype_4_days	down_sig	6198	6022	7987	6775	3059	3735	2745	3444	4195	3574	2110	2425	3298	2070	5159	3365	5199	8058	8541	5912	4647	4939	1965	2382	1373	1738	2041	1408	3929	7152	7151	5148	12475.15031	12615.55311	12387.74548	12199.06895	1440.383147	2934.573519
211	gene-FQ762_01055	J	Translation, ribosomal structure and biogenesis	536.3674291	-1.49058646	0.537248805	-2.774480735	0.005528991	NA	Mono_4_days vs wildtype_4_days	NA	562	562	772	622	400	284	300	306	307	339	217	286	276	308	317	251	433	747	803	549	376	456	188	246	190	206	208	220	301	448	559	280	1139.489629	1246.696724	1177.391086	1162.164098	189.9050135	217.11333
212	gene-FQ762_01060	J	Translation, ribosomal structure and biogenesis	130.5022576	-1.336415404	0.6152827	-2.172034748	0.029853042	NA	Mono_4_days vs wildtype_4_days	NA	184	135	227	175	77	93	66	75	97	86	32	53	74	54	126	67	152	206	239	157	106	104	38	78	37	21	25	37	33	77	60	69	342.5878749	227.6699725	336.9661909	274.3271196	36.34883608	77.21658975
213	gene-FQ762_01065	S	Function unknown	833.5140049	-0.269070296	0.185861979	-1.447688749	0.147704118	0.233041767	Mono_4_days vs wildtype_4_days	not_rel	491	476	645	602	1632	966	1391	1317	712	1363	1062	1354	969	1302	447	623	449	696	664	515	453	582	1176	1492	1253	1283	1271	1427	718	481	581	391	987.8454292	994.3510678	1001.229833	1081.985092	768.0973255	760.037763
214	gene-FQ762_01070	S	Function unknown	128.9449597	0.105097237	0.306371447	0.343038614	0.731569411	NA	Mono_4_days vs wildtype_4_days	NA	193	121	212	159	165	120	142	144	84	133	91	122	84	125	67	88	102	201	207	139	46	48	98	109	97	90	103	141	30	35	18	14	393.6698742	281.9324758	319.06982	306.9594197	78.72520609	89.60207387
215	gene-FQ762_01075	-	#N/A	1474.578969	-0.340751439	0.45922028	-0.742021756	0.458074154	0.549502668	Mono_4_days vs wildtype_4_days	not_rel	2151	2043	2626	2217	1121	1065	1039	1086	1005	1049	639	821	755	846	994	653	1603	2434	2806	1956	655	445	568	807	679	695	621	788	264	263	264	119	4342.613508	4372.718427	4047.359138	4047.410563	529.586765	828.1037581
216	gene-FQ762_01080	-	#N/A	36.70293189	1.127906909	0.655417873	1.720897392	0.085269445	NA	Mono_4_days vs wildtype_4_days	NA	1	0	1	3	173	77	134	94	38	126	100	151	60	155	3	22	2	5	8	4	3	6	84	134	111	120	101	134	42	0	4	20	2.17051498	0	1.73744562	5.861485366	93.5436231	54.70225673
217	gene-FQ762_01085	-	#N/A	101.6051726	1.083348008	0.935361971	1.158212587	0.246777293	NA	Mono_4_days vs wildtype_4_days	NA	0	1	4	1	501	199	436	349	100	332	296	426	171	425	4	59	0	0	0	0	0	8	323	440	412	352	361	469	111	3	2	20	0	2.471277152	5.974345796	2.023595009	240.9696293	143.6397544
218	gene-FQ762_01090	-	#N/A	24.12543818	1.035869921	0.899624187	1.151447389	0.249548228	NA	Mono_4_days vs wildtype_4_days	NA	0	0	0	0	124	47	105	92	25	58	72	81	46	90	1	25	0	0	0	0	0	2	80	97	74	92	68	84	30	0	0	6	0	0	0	0	60.47582961	39.78678161
219	gene-FQ762_01095	S	Function unknown	478.9526992	0.570647545	0.20036483	2.848042473	0.004398905	NA	Mono_4_days vs wildtype_4_days	NA	337	303	400	325	1238	619	967	1023	374	894	799	930	505	1161	201	228	285	421	417	300	135	132	601	1093	1008	959	805	1008	305	180	175	167	679.0579324	639.5376683	619.0186271	588.01635	583.6388045	484.5654847
220	gene-FQ762_01100	K	Transcription	281.8997259	0.053762307	0.349914971	0.153643919	0.877890506	NA	Mono_4_days vs wildtype_4_days	NA	232	267	335	340	488	302	377	379	208	295	265	377	243	374	226	182	285	355	341	213	142	139	173	284	285	272	224	317	110	94	109	58	469.2551234	579.8521666	514.1174648	626.5499238	231.0248658	233.1997468
221	gene-FQ762_01105	K	Transcription	397.3330381	-0.773504473	0.350956434	-2.203990006	0.027525047	NA	Mono_4_days vs wildtype_4_days	NA	692	553	810	680	332	247	294	308	137	273	193	243	187	251	160	144	370	623	725	516	208	300	250	310	243	244	205	292	139	135	192	80	1261.072018	916.3757925	1172.6998	1086.951807	163.2584015	191.2358643
222	gene-FQ762_01110	G	Carbohydrate transport and metabolism	83.02639352	0.812923545	0.716994596	1.133793127	0.256881335	NA	Mono_4_days vs wildtype_4_days	NA	7	4	1	7	300	150	246	260	74	215	206	279	152	283	3	62	4	3	2	2	2	9	239	327	269	300	290	274	130	16	13	28	13.28478705	6.974235096	1.5876393	12.12905716	157.9146933	111.8876114
223	gene-FQ762_01115	K	Transcription	311.4704681	0.563739696	0.270421257	2.084672269	0.037099059	NA	Mono_4_days vs wildtype_4_days	NA	94	75	87	85	1064	498	886	792	260	832	772	828	456	995	77	224	68	107	104	84	70	114	685	907	927	853	708	986	281	102	137	166	189.4297847	158.4071451	134.6102108	153.8547079	501.6632883	389.7185059
224	gene-FQ762_01120	IQ	Lipid transport and metabolism	109.9367129	1.32954644	0.904290295	1.470265076	0.141489976	NA	Mono_4_days vs wildtype_4_days	NA	7	1	2	3	580	207	428	435	92	394	385	482	178	426	1	77	0	1	9	0	1	12	230	453	423	390	268	480	129	10	4	23	14.24584103	2.291604205	3.023127028	5.725580138	276.2942067	155.8342119
225	gene-FQ762_01125	IQ	Lipid transport and metabolism	398.9619073	0.290671045	0.221893174	1.309959381	0.190209577	NA	Mono_4_days vs wildtype_4_days	NA	172	180	234	162	940	459	788	736	294	699	619	750	426	885	145	232	202	238	255	249	132	202	483	728	671	631	472	827	417	424	408	417	346.2938098	377.7873203	362.7311238	292.0466363	442.750232	360.3061482
226	gene-FQ762_01130	K	Transcription	331.8151211	0.330064168	0.258929733	1.27472486	0.202406644	NA	Mono_4_days vs wildtype_4_days	NA	100	112	140	115	959	450	879	757	307	802	714	802	558	917	82	298	84	118	132	120	63	122	832	993	890	815	785	974	344	128	129	205	201.4496281	236.0103594	216.7631041	207.8426927	451.9832677	352.5552669
227	gene-FQ762_01135	M	Cell wall/membrane/envelope biogenesis	280.9661442	0.724505227	0.570931509	1.268987989	0.204445348	NA	Mono_4_days vs wildtype_4_days	NA	15	14	20	19	1165	521	917	836	336	810	714	949	580	1024	34	292	4	19	32	11	16	58	798	1188	1016	1003	905	1068	312	27	28	92	30.25732227	29.7708433	30.88324856	34.54142006	549.8466347	406.3703855
228	gene-FQ762_01140	-	#N/A	93.36133493	0.845030653	0.36332443	2.325829433	0.020027652	NA	Mono_4_days vs wildtype_4_days	NA	15	20	22	22	350	149	279	278	91	283	246	280	147	325	18	59	17	25	16	23	12	27	184	280	290	260	224	343	108	32	37	39	30.42149398	44.45664839	33.53030152	41.16017132	166.2079065	113.7985748
229	gene-FQ762_01145	KLT	Transcription	225.3196194	0.749327234	0.355347418	2.108717263	0.034968994	NA	Mono_4_days vs wildtype_4_days	NA	50	56	82	66	836	321	704	572	166	594	433	636	314	832	61	166	39	59	91	82	23	85	512	577	587	606	499	697	187	110	86	182	100.5735414	116.8163567	127.3418671	118.5145206	393.3695332	252.7353783
230	gene-FQ762_01150	IQ	Lipid transport and metabolism	451.9167663	0.657128653	0.531942286	1.235338252	0.216704643	NA	Mono_4_days vs wildtype_4_days	NA	53	44	48	48	1680	781	1543	1347	523	1364	1209	1448	885	1544	45	411	43	68	54	41	48	95	1263	1869	1462	1560	1367	1615	593	45	42	159	106.7068587	92.36326421	74.40281608	86.54153336	791.3200936	613.0211658
231	gene-FQ762_01155	K	Transcription	320.311286	0.689903098	0.352686722	1.956135729	0.050449167	NA	Mono_4_days vs wildtype_4_days	NA	98	122	139	117	1065	450	974	860	288	816	736	871	480	1020	76	195	98	135	153	115	50	66	752	998	891	837	760	959	333	77	72	126	197.9389894	262.2107726	213.9735869	214.1671534	503.4203851	349.2147065
232	gene-FQ762_01160	E	Amino acid transport and metabolism	609.1237939	-1.275761909	0.504506292	-2.528733398	0.011447495	NA	Mono_4_days vs wildtype_4_days	NA	481	472	607	575	419	340	352	390	376	456	254	361	356	379	398	330	445	742	750	522	402	404	213	324	282	211	197	269	570	850	746	912	980.5806785	1093.577082	914.7645912	1105.430816	199.8595046	254.6415653
233	gene-FQ762_01165	-	#N/A	244.550007	-0.414107767	0.36673219	-1.129183036	0.258820628	NA	Mono_4_days vs wildtype_4_days	NA	195	237	280	248	224	181	204	178	132	196	145	200	140	175	148	100	168	262	330	206	116	152	125	175	171	160	132	158	268	375	366	329	358.1129463	408.1794687	440.1213837	424.5103665	116.8796826	136.0972217
234	gene-FQ762_01170	V	Defense mechanisms	781.4514231	-0.431318391	0.286961319	-1.503054116	0.13282509	0.212984386	Mono_4_days vs wildtype_4_days	not_rel	670	610	851	827	1066	731	985	908	572	905	681	851	745	924	572	532	568	904	955	699	418	448	785	1042	755	854	733	873	451	419	509	327	1348.212713	1275.74838	1320.548828	1487.487743	501.8059844	574.81625
235	gene-FQ762_01175	S	Function unknown	498.6089957	0.445118882	0.281397448	1.581815635	0.113691665	NA	Mono_4_days vs wildtype_4_days	NA	116	130	204	161	1618	765	1399	1297	478	1244	1159	1413	818	1375	123	385	133	149	205	153	109	184	1183	1640	1419	1424	1342	1326	558	127	137	182	233.4079498	271.7734576	316.5964102	289.5099448	761.603615	601.668367
236	gene-FQ762_01180	NU	Cell motility	683.7123752	0.019687261	0.118878366	0.165608443	0.868465103	0.892013037	Mono_4_days vs wildtype_4_days	not_rel	351	345	469	407	1608	813	1479	1297	600	1351	1157	1359	833	1433	329	449	315	476	579	357	344	378	1098	1451	1375	1324	1196	1457	535	269	295	318	705.2159733	714.3055501	729.9560008	727.32008	755.683825	642.4697839
237	gene-FQ762_01185	P	Inorganic ion transport and metabolism	1533.248747	-0.796809279	0.430469622	-1.851023248	0.064166209	0.12181254	Mono_4_days vs wildtype_4_days	not_rel	1710	1621	2213	1845	1605	1018	1346	1388	878	1308	975	1252	1054	1402	986	881	1320	2095	2244	1580	839	1087	809	1262	1078	1000	909	1291	645	859	1066	351	3440.620642	3387.931691	3434.713382	3317.12561	755.4524079	800.7528148
238	gene-FQ762_01190	CH	Energy production and conversion	799.1820898	0.53578696	0.334002571	1.604140227	0.108683147	0.182642537	Mono_4_days vs wildtype_4_days	not_rel	248	304	348	346	2516	1259	2219	2032	689	2206	1817	2172	1315	2176	220	670	202	285	333	253	138	220	2005	2516	2136	2286	2090	2425	828	121	156	223	498.0220208	627.3834107	542.1525234	617.0188935	1181.757893	996.5130383
239	gene-FQ762_01195	K	Transcription	426.2025656	0.073632604	0.149087958	0.493887001	0.621385985	NA	Mono_4_days vs wildtype_4_days	NA	176	206	302	235	947	526	915	816	344	843	771	818	676	725	216	326	179	278	302	204	148	151	895	1116	767	927	947	876	450	207	228	202	355.5545149	443.3653677	464.7106883	430.5474746	447.7304736	407.9296057
240	gene-FQ762_01200	K	Transcription	154.8827208	-0.057647378	0.343752965	-0.167700016	0.866819284	NA	Mono_4_days vs wildtype_4_days	NA	47	30	44	35	324	244	279	289	289	375	320	313	402	253	43	233	27	35	45	28	42	41	459	554	320	458	559	347	356	55	39	193	104.6394223	72.03088352	71.35162224	73.57185986	162.1485112	169.3898023
241	gene-FQ762_01205	CH	Energy production and conversion	365.176806	0.780986753	0.353193947	2.211212167	0.027021148	NA	Mono_4_days vs wildtype_4_days	NA	77	84	116	110	1298	633	1150	1014	332	1038	871	1053	603	1253	90	242	75	133	146	91	61	80	862	1122	1104	1018	894	1155	369	84	117	87	154.7555529	174.2828289	180.4309291	196.8392752	610.2122805	499.7082732
242	gene-FQ762_01210	K	Transcription	352.21539	0.268049649	0.189689043	1.413100328	0.157626227	NA	Mono_4_days vs wildtype_4_days	NA	168	148	201	190	928	501	832	770	263	835	675	843	517	820	111	256	150	196	194	146	111	131	738	967	838	777	797	825	355	128	135	145	340.2103249	324.5332189	307.5852672	352.3070496	439.9420497	385.1122417
243	gene-FQ762_01215	Q	Secondary metabolites biosynthesis, transport and catabolism	482.3308372	0.435253692	0.251170275	1.732902876	0.083112933	NA	Mono_4_days vs wildtype_4_days	NA	146	133	177	162	1453	762	1327	1106	413	1206	1094	1338	859	1173	128	371	174	215	240	137	115	159	1131	1453	1219	1302	1241	1334	516	175	168	176	294.6019302	283.4538669	273.1404797	294.9309115	686.0195629	593.7138702
244	gene-FQ762_01220	KQ	Transcription	789.3969007	0.54730578	0.428422895	1.27748957	0.20142946	0.299281123	Mono_4_days vs wildtype_4_days	not_rel	146	171	213	171	2350	1336	2010	1938	955	2058	1788	2035	1747	1920	174	865	151	246	223	184	72	113	2142	2848	2046	2404	2495	2072	1263	245	204	463	293.0125258	351.5368097	332.2184813	304.1775824	1103.063551	1059.495617
245	gene-FQ762_01225	IQ	Lipid transport and metabolism	2546.486736	-0.657243466	0.367820388	-1.786859805	0.07396015	0.135785443	Mono_4_days vs wildtype_4_days	not_rel	3513	3490	5178	4063	1534	1132	1443	1402	663	1252	992	1220	1132	1316	956	895	3025	4710	5143	3842	890	772	1015	1469	1126	1212	1179	1223	581	864	833	470	7083.047875	7396.26354	8003.609088	7370.367678	723.6447393	884.4058377
246	gene-FQ762_01230	E	Amino acid transport and metabolism	1604.911917	-1.201784177	0.585086363	-2.054028691	0.039972915	0.087605184	Mono_4_days vs wildtype_4_days	not_rel	2144	2312	3189	2519	612	622	639	671	444	434	325	440	579	533	896	578	2138	3301	3194	2734	765	577	350	430	317	330	355	385	211	535	570	238	4314.544723	4837.25252	4947.972259	4531.99092	288.1103615	489.0079396
247	gene-FQ762_01235	S	Function unknown	1917.25454	-0.999161314	0.387246762	-2.580166992	0.009875255	0.044041817	Mono_4_days vs wildtype_4_days	not_rel	2352	2477	3235	2832	1187	979	1094	1164	771	1065	754	978	1134	915	1087	862	2443	3730	3775	2599	1025	724	1005	1261	944	1064	1031	974	580	420	359	294	4741.469282	5244.034445	5001.837299	5133.922218	559.8593262	765.2513649
248	gene-FQ762_01240	P	Inorganic ion transport and metabolism	2550.457997	-0.83835751	0.439437858	-1.907795368	0.05641767	0.110611851	Mono_4_days vs wildtype_4_days	not_rel	3469	3732	4753	4010	1401	1153	1302	1292	786	1200	900	1087	1111	1114	1390	972	3214	5156	5180	3896	1061	830	877	1225	993	1088	1037	1052	461	588	584	356	6979.832168	7799.975984	7376.951064	7209.579239	659.4322888	906.9430211
249	gene-FQ762_01245	S	Function unknown	1180.106876	-1.330844439	0.585787283	-2.271890287	0.023093138	0.061916601	Mono_4_days vs wildtype_4_days	not_rel	1780	1463	2199	1811	460	448	358	489	332	402	287	280	419	247	528	328	1295	2130	2017	1653	516	461	232	364	238	263	264	272	230	485	515	273	3786.727971	3656.628216	3338.213626	3740.116864	222.7694303	317.3899683
250	gene-FQ762_01250	M	Cell wall/membrane/envelope biogenesis	225.4912241	0.144521307	0.201203411	0.718284578	0.472581837	NA	Mono_4_days vs wildtype_4_days	NA	204	198	286	235	401	246	288	259	127	306	226	303	184	352	101	115	188	305	332	230	71	83	256	296	298	290	232	292	99	81	78	53	413.7323181	440.1208191	435.8939198	439.6654664	190.4267728	187.8822107
251	gene-FQ762_01255	K	Transcription	501.9123113	0.141832197	0.143097485	0.99115786	0.321608504	NA	Mono_4_days vs wildtype_4_days	NA	276	338	371	339	1151	586	972	892	428	918	754	916	568	961	265	397	307	463	467	307	226	226	678	985	908	753	721	967	369	215	226	196	555.6809998	709.5178023	575.0717659	611.1995794	542.1484689	459.9621039
252	gene-FQ762_01260	E	Amino acid transport and metabolism	388.5303948	0.642970665	0.429554573	1.496831148	0.134437199	NA	Mono_4_days vs wildtype_4_days	NA	74	54	102	76	1422	681	1171	1079	363	1117	1003	1232	687	1246	65	325	66	80	79	91	54	88	996	1460	1192	1288	1145	1272	460	71	52	133	148.8147134	112.4750018	158.4716767	136.3391099	668.9383486	536.5734965
253	gene-FQ762_01265	K	Transcription	323.9797306	0.323965026	0.182687973	1.773324327	0.07617498	NA	Mono_4_days vs wildtype_4_days	NA	185	189	314	248	616	381	565	480	266	528	389	602	343	536	196	214	195	296	314	238	93	82	438	603	495	562	455	542	264	177	199	245	376.7647092	435.4547371	473.9375617	474.9700051	293.6059348	286.0894952
254	gene-FQ762_01270	S	Function unknown	464.7143396	0.298622376	0.173934375	1.716868075	0.086003279	NA	Mono_4_days vs wildtype_4_days	NA	307	302	422	328	1011	553	875	720	418	759	682	851	499	835	287	243	262	397	404	307	170	169	580	796	719	716	656	813	404	199	264	385	619.0342727	640.3617241	652.1812	595.2017929	476.9669799	431.9242156
255	gene-FQ762_01275	K	Transcription	403.1945673	0.585815177	0.393567119	1.488475914	0.13662543	NA	Mono_4_days vs wildtype_4_days	NA	74	77	109	92	1373	707	1110	1087	440	1095	971	1169	812	1032	92	400	61	91	107	81	71	73	1134	1355	1302	1299	1226	1235	520	69	58	182	148.9417087	161.2844829	169.0651067	165.6396487	646.4853317	555.5267544
256	gene-FQ762_01280	S	Function unknown	307.0535681	0.80455177	0.746151619	1.078268477	0.28091396	NA	Mono_4_days vs wildtype_4_days	NA	10	11	13	14	1156	586	1021	944	347	1032	896	1110	680	1057	16	292	7	17	12	8	5	40	895	1280	1131	1140	1030	1173	439	10	15	112	20.16716586	23.35690106	20.08276185	25.42758512	545.497473	457.3935627
257	gene-FQ762_01285	-	#N/A	239.5195123	-0.97415944	0.562846957	-1.730771443	0.083492537	NA	Mono_4_days vs wildtype_4_days	NA	305	217	510	293	175	145	119	154	113	168	80	105	117	110	150	68	164	264	337	271	188	115	102	130	93	96	72	109	110	314	453	132	552.5497869	363.5208462	747.5802907	463.0018851	87.97066134	111.5458952
258	gene-FQ762_01290	S	Function unknown	2157.855576	0.208534547	0.23788175	0.87663113	0.380687025	0.483188086	Mono_4_days vs wildtype_4_days	not_rel	1184	1158	1442	1346	4862	2881	4368	4272	2071	4740	3958	4428	3672	4203	738	1898	912	1534	1568	1057	595	563	4675	5947	4356	5107	5036	4782	2485	527	459	840	2373.496164	2363.453604	2253.953667	2383.083562	2279.348321	2292.966384
259	gene-FQ762_01295	V	Defense mechanisms	799.2183607	0.426554052	0.418200166	1.019975807	0.307739935	0.413760401	Mono_4_days vs wildtype_4_days	not_rel	254	233	296	291	2302	1239	1942	1944	963	2149	1858	2174	1562	1887	153	804	183	261	362	208	118	183	2122	2676	2092	2275	2348	2255	1172	111	117	381	510.2269868	481.8035888	460.8711132	519.598825	1081.60084	979.7283565
260	gene-FQ762_01300	G	Carbohydrate transport and metabolism	252.3289807	0.512765157	0.40562094	1.264148635	0.206176683	NA	Mono_4_days vs wildtype_4_days	NA	28	40	52	26	807	370	768	701	266	709	634	827	497	882	41	240	26	53	32	33	39	62	654	934	734	805	748	821	351	65	67	137	56.36663195	83.88559357	80.62604559	46.84761363	380.0561969	290.5565147
261	gene-FQ762_01305	G	Carbohydrate transport and metabolism	135.6453388	0.975822594	0.597354237	1.633574406	0.102348245	NA	Mono_4_days vs wildtype_4_days	NA	4	5	10	4	639	227	503	473	133	448	439	472	274	549	21	132	5	8	4	4	4	37	361	476	510	435	375	510	123	11	5	38	8.05656109	10.523783	15.48842929	7.223862273	301.1073392	177.9459729
262	gene-FQ762_01310	G	Carbohydrate transport and metabolism	237.6166135	1.121572884	0.680497249	1.648166668	0.099318475	NA	Mono_4_days vs wildtype_4_days	NA	9	10	18	15	1125	452	869	779	186	769	736	936	447	997	17	176	17	21	41	12	11	27	597	854	864	843	641	976	243	10	10	70	18.08175299	20.69927062	28.01747845	26.80102629	528.6742927	357.2357226
263	gene-FQ762_01315	G	Carbohydrate transport and metabolism	562.6156561	0.767772869	0.733961667	1.046066714	0.295530232	NA	Mono_4_days vs wildtype_4_days	NA	27	12	32	23	2261	1070	1901	1700	600	1868	1551	2014	1247	1883	23	437	17	47	35	16	15	59	1785	2379	1944	2058	1938	2151	823	27	45	182	54.22214932	24.77103053	49.84957172	41.02202514	1062.02775	846.8175438
264	gene-FQ762_01320	GK	Carbohydrate transport and metabolism	673.2498017	0.327894575	0.337262287	0.972224255	0.330938996	0.437100819	Mono_4_days vs wildtype_4_days	not_rel	140	154	251	167	1845	1092	1642	1536	770	1844	1567	1771	1300	1637	149	687	180	260	254	207	136	161	1808	2296	1721	1801	2020	1780	977	194	149	345	281.4827426	320.3255795	390.1224599	299.3244872	867.7305393	860.9851743
265	gene-FQ762_01325	E	Amino acid transport and metabolism	718.0299508	0.455751561	0.241379129	1.88811503	0.05901051	0.114217751	Mono_4_days vs wildtype_4_days	not_rel	297	263	407	347	2009	982	1693	1598	611	1677	1492	1706	1159	1710	218	512	275	433	447	339	169	164	1573	1953	1641	1850	1689	1779	798	241	247	323	596.9003294	545.5884564	633.0922594	620.8776362	944.4417915	775.2768472
266	gene-FQ762_01330	E	Amino acid transport and metabolism	363.5583958	0.117539731	0.234858143	0.500471177	0.616743346	NA	Mono_4_days vs wildtype_4_days	NA	321	302	467	320	608	321	544	467	223	477	376	488	281	503	198	187	272	408	399	340	132	144	317	485	453	455	389	486	214	233	217	233	648.4378079	649.6758978	718.7032383	586.1005294	287.4334586	248.9998076
267	gene-FQ762_01335	F	Nucleotide transport and metabolism	145.2210204	1.149660075	0.620651125	1.852345107	0.063976282	NA	Mono_4_days vs wildtype_4_days	NA	5	12	18	13	727	272	596	479	110	435	458	577	258	619	11	60	4	7	15	8	3	33	329	547	483	451	401	609	133	39	19	45	10.11325697	26.06077153	27.62422199	23.95632061	344.1702407	210.034209
268	gene-FQ762_01340	G	Carbohydrate transport and metabolism	454.1111274	0.604828884	0.270495919	2.23600003	0.025351769	NA	Mono_4_days vs wildtype_4_days	NA	115	120	157	153	1464	737	1301	1107	410	1156	1016	1271	695	1407	104	336	90	151	137	119	93	137	1005	1307	1276	1297	1095	1337	492	178	211	268	231.107203	248.8271411	244.2472218	273.6802329	688.183308	581.9798983
269	gene-FQ762_01345	L	Replication, recombination and repair	217.6223672	0.4943106	0.348343124	1.419033607	0.155889218	NA	Mono_4_days vs wildtype_4_days	NA	62	45	61	55	649	408	587	550	216	617	580	580	460	570	45	169	35	92	56	50	51	42	549	768	584	653	566	651	270	50	66	110	125.1777579	96.35322292	94.00643401	100.4345663	306.6218161	317.1861459
270	gene-FQ762_01350	L	Replication, recombination and repair	114.3893848	0.641808779	0.565328972	1.135283723	0.25625646	NA	Mono_4_days vs wildtype_4_days	NA	11	4	20	17	349	213	359	321	137	385	316	387	249	357	13	105	21	10	9	16	11	10	333	482	328	462	407	402	158	13	28	54	22.79948635	9.845988122	29.85103475	34.26342406	167.7068877	154.3530758
271	gene-FQ762_01355	K	Transcription	413.3197622	0.385160787	0.286597401	1.343908863	0.17897786	NA	Mono_4_days vs wildtype_4_days	NA	107	96	126	130	1270	640	1045	995	437	1117	877	986	724	1113	93	308	90	136	178	127	84	129	1023	1377	1169	1273	1193	1170	536	131	140	199	215.8259045	204.0811824	194.5815789	236.2903205	599.3745947	499.2605684
272	gene-FQ762_01360	-	#N/A	216.5009315	0.810112892	0.540732378	1.498177147	0.134087232	NA	Mono_4_days vs wildtype_4_days	NA	24	36	34	33	799	391	708	668	203	634	572	727	395	789	20	182	19	21	62	28	14	41	593	800	754	692	653	762	291	37	37	80	48.74800468	81.10533278	51.63353525	62.25993374	380.0021869	296.7958177
273	gene-FQ762_01365	M	Cell wall/membrane/envelope biogenesis	604.9634688	0.898313119	0.648068017	1.386140183	0.165704102	NA	Mono_4_days vs wildtype_4_days	NA	21	24	59	37	2485	1107	2171	1944	591	2082	1743	2085	1180	2237	47	466	21	38	35	30	22	74	1691	2441	2143	2061	1901	2184	860	69	46	245	42.13284055	49.24340713	92.07590239	65.73389269	1166.047898	878.7325578
274	gene-FQ762_01370	P	Inorganic ion transport and metabolism	726.1522701	0.729373609	0.45339521	1.608692798	0.107683531	0.181405672	Mono_4_days vs wildtype_4_days	not_rel	116	164	193	122	2604	1165	2372	2036	645	2084	1887	2284	1292	2355	121	574	108	176	205	115	82	117	1937	2579	2403	2254	2039	2421	886	152	120	301	232.7811842	336.9319159	301.0813699	216.9260451	1222.156008	924.178639
275	gene-FQ762_01375	M	Cell wall/membrane/envelope biogenesis	217.0702327	0.334432658	0.322351909	1.037476895	0.299513658	NA	Mono_4_days vs wildtype_4_days	NA	84	85	103	96	638	271	494	430	166	400	394	488	272	525	33	89	61	98	117	56	66	93	404	493	486	436	432	486	219	231	266	153	170.5295405	190.5391825	156.6304598	180.5460747	303.2308282	206.1944963
276	gene-FQ762_01380	K	Transcription	316.334964	0.44067148	0.21280128	2.07081217	0.038376352	NA	Mono_4_days vs wildtype_4_days	NA	128	136	177	116	840	417	744	688	248	607	529	749	378	781	110	203	106	164	204	151	70	156	510	697	719	597	545	733	304	247	225	286	257.5794634	284.5055731	274.639838	208.6800285	395.4367766	327.8615779
277	gene-FQ762_01385	K	Transcription	172.316976	0.030121076	0.183868099	0.163818933	0.869873686	NA	Mono_4_days vs wildtype_4_days	NA	82	61	103	77	350	243	309	359	201	401	325	353	317	266	77	157	43	121	68	91	58	55	371	486	286	390	452	344	246	86	76	119	167.195973	141.602449	155.1597626	148.2203872	166.972982	181.8265076
278	gene-FQ762_01390	K	Transcription	808.8638245	-0.09932351	0.191756237	-0.517967559	0.604480904	0.672568486	Mono_4_days vs wildtype_4_days	not_rel	518	580	738	604	1467	897	1348	1383	665	1338	1056	1281	798	1364	413	526	508	760	658	539	425	424	957	1463	1184	1090	1073	1367	589	502	499	429	1042.226353	1212.060401	1145.465168	1085.842608	690.4831577	705.6190414
279	gene-FQ762_01395	G	Carbohydrate transport and metabolism	145.0305855	1.157445982	0.518279321	2.233247467	0.02553263	NA	Mono_4_days vs wildtype_4_days	NA	7	7	13	11	733	256	570	511	112	443	400	516	262	628	12	112	6	16	17	5	12	30	346	465	513	424	448	502	147	24	32	51	14.06542043	14.50171969	20.22976595	19.66480207	344.5093414	202.243903
280	gene-FQ762_01400	G	Carbohydrate transport and metabolism	103.685572	0.865849458	0.326149652	2.654761252	0.007936456	NA	Mono_4_days vs wildtype_4_days	NA	10	17	25	20	400	174	343	340	107	287	234	343	201	334	22	66	13	22	20	26	17	31	225	300	290	271	228	321	115	43	42	66	20.13914743	35.75415069	38.72958836	36.10203357	188.4636973	136.4486
281	gene-FQ762_01405	G	Carbohydrate transport and metabolism	147.1684271	0.8937416	0.481151642	1.857505039	0.063239335	NA	Mono_4_days vs wildtype_4_days	NA	10	17	23	22	630	260	511	487	160	432	366	505	249	549	30	137	13	32	11	22	8	32	404	521	427	446	392	465	177	34	27	55	20.14027518	35.76739415	35.62736023	39.72166878	296.848345	203.8521953
282	gene-FQ762_01410	G	Carbohydrate transport and metabolism	829.9207756	0.764132282	0.707733743	1.079688922	0.280280729	0.386643831	Mono_4_days vs wildtype_4_days	not_rel	22	30	49	28	3095	1566	2835	2585	949	2812	2411	2896	1741	2910	58	715	25	34	27	34	29	86	2600	3448	2912	3097	2681	3097	1172	32	51	300	44.12350105	61.41623033	76.5210376	49.67211121	1451.723557	1244.474914
283	gene-FQ762_01415	S	Function unknown	192.6693094	0.854382913	0.476534704	1.792908063	0.072987626	NA	Mono_4_days vs wildtype_4_days	NA	21	24	23	33	742	371	612	601	244	642	575	591	358	629	27	163	19	41	27	15	15	31	540	671	605	594	562	607	247	49	38	57	42.43504301	51.75266618	35.37237708	60.53538106	350.9173136	287.4606992
284	gene-FQ762_01420	EGP	Amino acid transport and metabolism	571.9192645	0.749520394	0.659077281	1.137226872	0.255443456	NA	Mono_4_days vs wildtype_4_days	NA	22	35	40	29	2162	1051	1975	1731	668	1818	1583	2011	1244	2040	77	543	26	51	13	21	22	97	1735	2291	1824	2010	1914	2099	752	30	31	211	44.1844067	72.28453794	62.30279959	51.73995624	1015.610379	831.5772383
285	gene-FQ762_01425	K	Transcription	299.4944278	0.563795643	0.235702796	2.391976897	0.016757897	NA	Mono_4_days vs wildtype_4_days	NA	116	129	166	147	896	431	839	671	194	655	583	708	381	763	101	199	162	184	213	147	106	77	563	720	719	654	622	789	246	109	107	92	234.8318118	282.2476111	254.206267	272.1609452	424.6110323	331.6647865
286	gene-FQ762_01430	-	#N/A	1186.398743	-0.586439614	0.288416646	-2.033307103	0.042021506	0.090396898	Mono_4_days vs wildtype_4_days	not_rel	1009	959	1261	1036	1375	984	1198	1275	766	1331	1032	1239	1108	1216	600	738	851	1326	1297	1005	587	679	1217	1456	1087	1224	1265	1299	916	1286	1171	663	2027.669313	1988.256175	1961.840698	1852.982112	646.331425	777.0814956
287	gene-FQ762_01435	K	Transcription	1068.27567	-0.308119622	0.220417298	-1.397892203	0.162145441	0.251691174	Mono_4_days vs wildtype_4_days	not_rel	674	691	960	752	1442	947	1268	1306	791	1328	1080	1286	1140	1180	687	701	687	994	1011	679	486	471	1171	1540	1158	1266	1253	1264	1213	1035	1072	1399	1357.898339	1456.998795	1486.110004	1359.648766	679.6937934	741.7134091
288	gene-FQ762_01440	C	Energy production and conversion	359.8945632	0.604779707	0.342815325	1.764155981	0.077705721	NA	Mono_4_days vs wildtype_4_days	NA	106	149	147	159	1092	529	898	878	325	863	775	815	547	955	75	276	140	199	204	116	62	65	814	1067	940	921	879	930	417	112	91	297	213.5110457	313.7291387	227.6540261	287.2190787	514.6002805	414.6070664
289	gene-FQ762_01445	P	Inorganic ion transport and metabolism	898.4116059	0.427581886	0.175106306	2.441841728	0.014612551	0.049740498	Mono_4_days vs wildtype_4_days	not_rel	352	388	466	339	2507	1278	2142	2030	726	1941	1691	2094	1272	2191	392	722	357	467	426	363	263	268	1798	2339	2053	2024	1862	2255	970	411	379	625	706.4546478	797.7360577	726.7990718	603.0662488	1176.781896	1013.438362
290	gene-FQ762_01450	G	Carbohydrate transport and metabolism	264.8988974	1.050348929	0.592783597	1.771892702	0.07641237	NA	Mono_4_days vs wildtype_4_days	NA	20	19	34	20	1185	494	974	847	263	850	747	975	472	1094	23	174	19	36	20	17	10	24	698	1001	891	810	719	1050	274	48	45	109	40.24039973	39.70542694	52.77210801	35.95505326	557.7522439	388.6017909
291	gene-FQ762_01455	K	Transcription	466.0586969	-0.245982744	0.212538771	-1.157354693	0.247127477	NA	Mono_4_days vs wildtype_4_days	NA	296	338	454	358	688	501	581	603	415	664	506	637	463	579	228	332	272	355	462	307	191	236	623	708	541	543	627	654	410	432	448	390	599.0583521	737.4200434	695.7839543	661.6346372	325.936305	386.0365541
292	gene-FQ762_01460	K	Transcription	63.98149212	0.703356194	0.913243294	0.770173949	0.441196715	NA	Mono_4_days vs wildtype_4_days	NA	0	0	0	2	209	118	194	163	90	222	239	235	181	143	2	74	1	0	1	0	4	3	179	282	180	238	227	201	113	2	0	33	0	0	0	3.639774357	113.4034586	85.0974758
293	gene-FQ762_01465	E	Amino acid transport and metabolism	130.4044207	0.981448374	0.623606513	1.573826369	0.115527596	NA	Mono_4_days vs wildtype_4_days	NA	13	9	17	9	562	206	502	376	176	430	415	484	267	459	8	115	4	11	7	1	3	15	335	527	452	395	430	476	178	28	28	53	26.9448475	22.15347327	25.37337954	18.1394598	270.0609481	149.2804395
294	gene-FQ762_01470	S	Function unknown	1570.501017	0.024286522	0.186689402	0.130090525	0.896494806	0.914433561	Mono_4_days vs wildtype_4_days	not_rel	560	521	641	536	3615	1821	3151	2669	1144	2902	2389	2941	1752	3333	616	949	478	726	827	518	653	869	2286	3361	2775	2850	2402	3204	1907	2074	1946	1917	1122.761571	1064.313307	1001.660076	949.543351	1695.008193	1448.665388
295	gene-FQ762_01475	L	Replication, recombination and repair	333.8386629	0.608184498	0.372877551	1.631056889	0.102878316	NA	Mono_4_days vs wildtype_4_days	NA	36	33	48	36	1069	551	976	950	377	973	783	979	670	1004	56	266	46	54	43	39	27	127	847	1057	970	899	825	1013	510	177	189	249	72.45812855	69.12192124	74.4506892	64.81551472	503.3450981	432.9494225
296	gene-FQ762_01480	K	Transcription	477.4932242	0.422107637	0.218611366	1.930858601	0.053500541	NA	Mono_4_days vs wildtype_4_days	NA	189	152	241	212	1304	717	1103	1145	442	1012	997	1187	735	1175	166	371	154	242	285	197	128	122	1033	1361	1127	1195	1082	1172	562	159	164	299	380.6833164	319.9841123	373.2500301	382.9115058	614.4852464	562.0060855
297	gene-FQ762_01485	-	#N/A	661.857664	0.551951228	0.356189255	1.549601009	0.121237311	0.198747042	Mono_4_days vs wildtype_4_days	not_rel	160	126	197	170	2058	1000	1781	1554	668	1686	1524	1826	1193	1753	123	484	158	250	186	164	81	139	1702	2111	1852	1924	1759	2053	920	309	271	439	321.3999911	260.5313297	306.7336023	303.5345448	966.9475529	790.7634431
298	gene-FQ762_01490	V	Defense mechanisms	514.1718497	0.479442758	0.491448671	0.975570363	0.329277417	NA	Mono_4_days vs wildtype_4_days	NA	81	74	93	68	1642	841	1545	1260	582	1505	1364	1610	1071	1508	74	471	62	91	88	74	49	97	1532	2021	1595	1642	1646	1719	803	68	94	260	162.9153673	154.2788085	144.4481302	122.0622384	772.5521519	662.3315358
299	gene-FQ762_01495	K	Transcription	344.0522406	0.3702288	0.199167195	1.858884436	0.063043521	NA	Mono_4_days vs wildtype_4_days	NA	220	216	291	250	811	425	681	651	252	634	599	748	337	764	121	209	178	301	304	212	112	116	487	711	626	641	465	707	232	177	185	150	444.5907793	465.976205	447.4590388	458.7507758	383.5810699	329.2240578
300	gene-FQ762_01500	IQ	Lipid transport and metabolism	550.3066063	0.846820563	0.883743283	0.958220084	0.337951792	NA	Mono_4_days vs wildtype_4_days	NA	10	7	7	17	2085	1111	1925	1778	568	1841	1633	1989	1238	1982	28	486	5	12	6	7	4	33	1772	2315	1929	2114	1884	2101	760	10	8	206	20.07953947	14.43713012	10.90743573	30.30346237	979.2132051	879.6467808
301	gene-FQ762_01505	I	Lipid transport and metabolism	231.5453595	1.077876448	0.623735996	1.728097232	0.083970794	NA	Mono_4_days vs wildtype_4_days	NA	8	8	18	3	1085	425	939	808	243	719	678	868	378	987	28	150	13	22	19	3	11	34	594	896	881	789	621	980	192	20	19	59	16.08382734	16.63420707	27.97995028	5.375819299	510.2604332	335.1507021
302	gene-FQ762_01510	G	Carbohydrate transport and metabolism	447.9740588	0.921029731	0.878275126	1.048680196	0.294325332	NA	Mono_4_days vs wildtype_4_days	NA	12	9	10	6	1945	876	1622	1418	489	1588	1299	1571	909	1678	29	367	5	7	5	6	5	49	1335	1844	1649	1692	1440	1783	575	5	2	161	24.10900399	18.62934356	15.5652658	10.72041052	914.0191105	692.3417987
303	gene-FQ762_01515	Q	Secondary metabolites biosynthesis, transport and catabolism	533.6232959	0.826588145	0.412977524	2.001533007	0.04533498	NA	Mono_4_days vs wildtype_4_days	NA	84	90	139	104	2070	894	1833	1537	497	1494	1385	1808	906	1906	93	429	59	86	77	87	62	102	1334	1844	1684	1515	1429	1943	560	144	154	173	168.5521754	184.8075243	216.8739099	184.8594918	971.4453124	709.3775288
304	gene-FQ762_01520	E	Amino acid transport and metabolism	1193.782746	-0.071542423	0.268364958	-0.266586309	0.789787698	0.826414954	Mono_4_days vs wildtype_4_days	not_rel	931	843	1153	949	1915	1126	1623	1625	883	1669	1429	1746	1111	1719	589	631	646	972	980	758	493	424	1375	1961	1566	1603	1457	1682	872	1395	1487	727	1870.403013	1744.623812	1794.774545	1695.407696	899.893057	890.0097592
305	gene-FQ762_01525	QT	Secondary metabolites biosynthesis, transport and catabolism	904.8366717	0.396746862	0.563526408	0.704043069	0.481405952	0.568711195	Mono_4_days vs wildtype_4_days	not_rel	116	95	138	121	2511	1525	2354	2269	1130	2630	2201	2468	2196	2375	113	1098	101	176	120	93	60	150	2945	3447	2558	2992	3282	2668	1746	126	122	646	232.8681257	195.6390585	215.128328	215.4801269	1178.983851	1208.333256
306	gene-FQ762_01530	P	Inorganic ion transport and metabolism	631.717378	0.410606395	0.380918753	1.077936938	0.2810619	0.387480662	Mono_4_days vs wildtype_4_days	not_rel	110	129	171	145	1877	1061	1631	1561	713	1769	1456	1688	1350	1683	135	584	106	165	168	108	125	150	1732	2165	1711	1914	1944	2016	1056	121	132	337	221.0665628	267.5480545	266.0098129	259.4070115	882.3548731	837.7389809
307	gene-FQ762_01535	IQ	Lipid transport and metabolism	424.0162346	0.727696195	0.642878215	1.131934755	0.257661866	NA	Mono_4_days vs wildtype_4_days	NA	9	8	17	21	1549	806	1433	1282	421	1451	1197	1400	917	1489	27	389	10	12	34	11	19	44	1369	1739	1444	1562	1486	1542	561	53	65	181	18.10959552	16.72670436	26.38201148	37.76533744	729.1404771	633.8740621
308	gene-FQ762_01540	IQ	Lipid transport and metabolism	157.5794399	0.916336733	0.54491619	1.6816104	0.092644413	NA	Mono_4_days vs wildtype_4_days	NA	13	9	5	11	659	310	592	464	163	474	483	547	308	582	19	131	6	14	4	11	4	47	429	540	527	565	523	545	147	31	30	73	26.38751589	20.14827608	7.605752067	20.67138207	313.1755754	236.0111813
309	gene-FQ762_01545	C	Energy production and conversion	277.1081866	0.340442667	0.719625327	0.47308322	0.636153808	NA	Mono_4_days vs wildtype_4_days	NA	6	6	14	15	825	484	732	750	376	912	788	867	742	711	18	375	6	22	20	6	7	36	1031	1281	801	997	1116	880	534	25	20	198	12.20142444	13.65696898	21.19634627	28.4962875	392.7479651	365.6606383
310	gene-FQ762_01550	I	Lipid transport and metabolism	713.0254201	0.346653375	0.404308274	0.857398667	0.391224596	0.491889877	Mono_4_days vs wildtype_4_days	not_rel	91	78	119	109	2312	1178	1983	1790	811	2244	1710	2147	1612	2125	129	659	82	100	146	78	113	289	1944	2655	2139	2260	2170	2356	1018	114	116	352	182.7238092	160.8708785	185.4264074	194.2986705	1085.822988	932.6947865
311	gene-FQ762_01555	S	Function unknown	683.1773667	0.542388509	0.526561575	1.030057138	0.302983184	0.409478026	Mono_4_days vs wildtype_4_days	not_rel	46	35	57	38	2205	1187	2041	1798	822	2165	1793	2091	1602	2127	60	713	37	61	65	41	51	133	2049	2649	2171	2355	2412	2336	1089	146	111	365	92.33949839	72.05382629	88.86606827	67.65701546	1035.250668	940.6726412
312	gene-FQ762_01560	S	Function unknown	51.67497519	0.361597156	0.855405196	0.422720317	0.67249933	NA	Mono_4_days vs wildtype_4_days	NA	0	0	1	5	185	91	160	116	54	175	148	180	109	188	2	54	0	1	2	3	1	17	177	219	153	201	160	182	88	3	0	17	0	0	1.397212131	7.980529353	89.06284564	75.3752936
313	gene-FQ762_01565	S	Function unknown	699.0703718	0.83385516	0.591062533	1.410773165	0.15831151	0.24648123	Mono_4_days vs wildtype_4_days	not_rel	8	11	22	16	920	449	837	749	291	798	672	857	427	884	13	199	12	16	11	14	4	59	677	897	842	848	793	949	4719	1352	1481	4126	16.18662278	23.95015398	33.73666147	29.53289624	435.7210064	346.2937315
314	gene-FQ762_01570	O	Posttranslational modification, protein turnover, chaperones	1088.163938	0.770262956	0.724166632	1.063654306	0.287485332	0.393837735	Mono_4_days vs wildtype_4_days	not_rel	12	12	28	20	3722	1934	3431	2961	1002	3274	2925	3475	2129	3241	38	1018	13	19	30	11	11	64	3228	4246	3586	3647	3511	3754	2214	328	396	1309	24.06761239	24.56809048	43.72545847	35.48157907	1745.840171	1536.86876
315	gene-FQ762_01575	-	#N/A	143.7624558	1.014111033	0.913960221	1.109578962	0.267180501	NA	Mono_4_days vs wildtype_4_days	NA	0	3	1	1	606	303	517	457	164	500	419	546	348	549	4	133	1	0	0	0	2	15	415	584	531	545	550	567	208	2	3	70	0	7.401192027	1.493236583	2.019430728	291.2421587	219.1389638
316	gene-FQ762_01580	P	Inorganic ion transport and metabolism	464.4443925	0.483397144	0.265356676	1.821688271	0.068502299	NA	Mono_4_days vs wildtype_4_days	NA	140	131	188	154	1311	718	1107	1083	444	1116	1050	1121	789	1047	107	404	124	169	210	136	94	101	1073	1381	1121	1217	1170	1138	641	260	226	370	281.8004589	274.5148586	291.5601469	277.3454097	617.337044	564.0475032
317	gene-FQ762_01585	L	Replication, recombination and repair	195.4848908	0.750188943	0.346734251	2.163584763	0.030496232	NA	Mono_4_days vs wildtype_4_days	NA	30	23	39	34	684	267	585	514	148	496	437	573	239	582	31	130	22	31	34	28	23	78	343	551	539	504	396	592	261	199	158	257	60.44693347	48.53057355	60.36067745	61.50124147	322.4435598	209.0493365
318	gene-FQ762_01590	V	Defense mechanisms	604.8277518	0.482713896	0.16389817	2.94520614	0.003227396	NA	Mono_4_days vs wildtype_4_days	NA	315	345	432	364	1631	808	1525	1212	525	1285	984	1254	694	1354	256	386	294	506	478	361	194	172	1012	1416	1278	1123	1050	1506	492	190	196	264	633.419502	718.2299318	671.274215	652.781577	767.1925802	636.7964082
319	gene-FQ762_01595	IQ	Lipid transport and metabolism	351.5123268	0.48258665	0.541689569	0.890891532	0.372987364	NA	Mono_4_days vs wildtype_4_days	NA	53	78	107	87	1142	608	962	907	389	1055	974	1089	774	1080	55	302	54	72	84	51	38	88	1009	1327	1020	1161	1076	1106	477	21	20	144	106.9290232	166.073432	165.1656081	158.2897323	539.0993784	473.9458214
320	gene-FQ762_01600	S	Function unknown	383.6583304	0.714324566	0.575481704	1.241263729	0.214508339	NA	Mono_4_days vs wildtype_4_days	NA	54	72	104	87	1308	668	1218	1136	384	1226	905	1210	716	1157	56	349	62	103	105	101	57	36	1058	1442	1172	1252	1113	1310	497	23	18	131	108.7543705	151.4571735	161.1063158	157.0623242	616.2945917	523.7901901
321	gene-FQ762_01605	K	Transcription	323.668543	0.622647957	0.27282216	2.282248471	0.022474675	NA	Mono_4_days vs wildtype_4_days	NA	121	151	172	153	962	476	841	781	313	848	683	795	490	893	115	228	115	155	174	122	48	88	702	874	861	826	736	890	311	80	76	129	244.6976743	327.5448972	264.0556052	281.7449798	455.3458137	367.7772126
322	gene-FQ762_01610	Q	Secondary metabolites biosynthesis, transport and catabolism	667.8466227	0.685002543	0.529237978	1.294318571	0.195555404	0.292340535	Mono_4_days vs wildtype_4_days	not_rel	88	83	117	99	2349	1200	2033	1841	778	2013	1767	2043	1413	2026	84	612	67	107	114	75	54	97	1914	2524	2218	2323	2096	2226	920	81	75	321	176.718789	171.3002574	182.2728581	176.5512549	1103.327248	949.7916835
323	gene-FQ762_01615	S	Function unknown	206.0666481	0.572920463	1.100582555	0.520561097	0.602672556	NA	Mono_4_days vs wildtype_4_days	NA	1	0	0	2	608	443	587	606	298	717	618	699	617	587	6	289	0	1	5	0	0	17	748	956	661	808	914	719	427	1	2	111	2.098026337	0	0	4.094596941	293.1560684	316.7208366
324	gene-FQ762_01620	G	Carbohydrate transport and metabolism	1452.585468	0.589955738	0.656620549	0.898472852	0.368933512	0.47176416	Mono_4_days vs wildtype_4_days	not_rel	48	55	93	72	4902	2621	4292	4056	1897	4739	4019	4797	3395	4387	170	1625	47	84	69	50	97	154	4688	5843	4765	4951	5265	5119	2502	65	96	660	96.22402974	112.2627065	145.3625168	127.4820448	2298.131968	2085.952073
325	gene-FQ762_01625	S	Function unknown	618.2382546	0.480707518	0.741606232	0.648197787	0.516857033	NA	Mono_4_days vs wildtype_4_days	NA	38	39	55	51	1764	1227	1757	1589	785	2083	1640	1953	1573	1655	46	715	39	51	48	50	27	68	2071	2633	1880	2265	2371	1921	1174	12	32	317	76.4207654	81.24865501	85.44519164	91.50284135	829.8504908	966.6800343
326	gene-FQ762_01630	K	Transcription	313.9409444	0.207714203	0.172645305	1.20312686	0.228927233	NA	Mono_4_days vs wildtype_4_days	NA	128	122	182	162	734	401	733	584	277	628	548	672	479	688	150	218	137	156	209	145	101	101	604	829	676	651	629	733	336	172	199	168	259.2618856	267.9576333	278.3706469	300.7128755	348.034496	307.9966615
327	gene-FQ762_01635	G	Carbohydrate transport and metabolism	139.2180151	0.626360194	0.47725146	1.312432222	0.189374341	NA	Mono_4_days vs wildtype_4_days	NA	11	6	24	11	489	295	417	355	144	441	363	428	289	394	16	116	10	21	38	22	21	27	391	522	424	464	488	482	223	30	22	72	22.29718464	13.28300625	36.62262282	20.52535508	232.0838659	225.726826
328	gene-FQ762_01640	E	Amino acid transport and metabolism	188.5491476	0.547210725	0.300645096	1.820121909	0.068740442	NA	Mono_4_days vs wildtype_4_days	NA	65	55	73	51	607	310	494	493	154	524	449	545	303	573	41	142	38	86	74	62	41	56	398	606	511	567	539	540	182	48	49	65	131.1927248	117.4619829	112.5841735	92.97232393	286.6564739	241.2996517
329	gene-FQ762_01645	-	#N/A	376.6207478	0.154091902	0.151012696	1.020390374	0.307543357	NA	Mono_4_days vs wildtype_4_days	NA	203	175	227	224	739	493	732	703	419	918	659	825	683	705	166	356	145	243	247	173	104	125	700	935	762	811	832	838	475	133	127	186	410.9017623	382.3215085	347.7580844	414.3314394	350.156165	379.6281299
330	gene-FQ762_01650	I	Lipid transport and metabolism	881.3976316	0.792747491	0.846525101	0.936472516	0.349029957	0.454476409	Mono_4_days vs wildtype_4_days	not_rel	13	13	8	10	3491	1647	2945	2692	1101	2994	2537	3061	2063	3084	48	892	2	18	12	8	7	106	2745	3618	2975	3122	3090	3190	1432	18	31	315	26.07212454	26.60820608	12.49400015	17.73766048	1637.411171	1308.978935
331	gene-FQ762_01655	N	Cell motility	339.9719538	0.95838326	0.569295195	1.683455733	0.092286902	NA	Mono_4_days vs wildtype_4_days	NA	38	31	69	29	1390	627	1134	1078	303	1064	892	1156	621	1299	33	296	37	55	54	36	8	75	867	1167	1118	1097	994	1270	349	63	39	158	76.25590518	63.68834996	107.6404898	51.56438777	652.3797433	497.3905636
332	gene-FQ762_01660	N	Cell motility	168.3999185	0.357029035	0.757066488	0.471595349	0.637215647	NA	Mono_4_days vs wildtype_4_days	NA	3	8	4	2	494	259	419	466	319	570	503	527	490	495	15	220	3	0	4	6	2	33	632	748	476	589	767	570	387	13	15	123	6.791288241	18.71421259	6.71204169	4.209047227	251.5645198	178.5505494
333	gene-FQ762_01665	K	Transcription	543.9215697	0.579210879	0.408164512	1.419062321	0.155880848	NA	Mono_4_days vs wildtype_4_days	NA	99	96	160	113	1861	908	1563	1416	504	1611	1375	1566	913	1675	88	452	80	149	137	100	74	113	1483	1926	1646	1783	1627	1783	711	114	128	263	198.9737704	199.195626	248.8645799	202.2176115	874.8995025	716.7740614
334	gene-FQ762_01670	K	Transcription	395.4144673	0.399862244	0.316832054	1.26206373	0.206925855	NA	Mono_4_days vs wildtype_4_days	NA	145	107	153	150	1065	586	930	877	419	992	853	1048	701	966	102	312	147	185	179	123	56	90	969	1287	950	1057	1049	1002	502	115	151	276	292.4068977	227.0706103	236.3978776	272.3400354	502.5106686	457.5184188
335	gene-FQ762_01675	K	Transcription	31.28320636	0.631534524	0.790978848	0.798421507	0.424625926	NA	Mono_4_days vs wildtype_4_days	NA	0	0	0	2	97	83	110	82	46	97	83	111	85	91	5	22	0	0	1	0	0	5	119	148	81	146	129	88	46	1	0	16	0	0	0	3.96272102	52.14476529	58.71273846
336	gene-FQ762_01680	Q	Secondary metabolites biosynthesis, transport and catabolism	251.3662008	0.774134047	0.466597108	1.659105967	0.097094441	NA	Mono_4_days vs wildtype_4_days	NA	34	34	35	40	970	434	754	774	257	803	736	833	405	869	51	181	30	58	31	37	26	44	683	882	850	851	778	890	282	32	32	84	68.48876258	71.61734218	54.1971409	72.27458746	457.1378743	340.085859
337	gene-FQ762_01685	M	Cell wall/membrane/envelope biogenesis	612.1637814	0.467333438	0.514539842	0.908255105	0.363743456	NA	Mono_4_days vs wildtype_4_days	NA	38	35	61	33	2046	1011	1809	1566	766	1939	1706	1966	1412	1743	79	627	29	56	51	31	62	124	1811	2526	1938	2194	2133	2058	1013	88	82	313	76.37197541	72.61231998	94.88392909	59.04888239	961.8478273	798.1422172
338	gene-FQ762_01690	EH	Amino acid transport and metabolism	429.0111015	0.460479107	0.656054255	0.701891808	0.482746638	NA	Mono_4_days vs wildtype_4_days	NA	19	11	29	9	1290	757	1330	1122	505	1372	1217	1350	1013	1213	26	514	19	13	23	25	33	55	1436	1813	1389	1558	1595	1538	744	37	40	242	38.23061246	22.99621565	45.00635243	16.18378573	607.211782	595.3764102
339	gene-FQ762_01695	C	Energy production and conversion	345.0565513	0.613861405	0.674833718	0.90964839	0.36300797	NA	Mono_4_days vs wildtype_4_days	NA	9	15	28	7	1189	607	1150	1010	373	1153	1023	1172	772	1057	20	313	10	34	11	18	24	49	1087	1454	1076	1294	1191	1270	529	31	22	194	18.11105602	31.37929115	43.44585008	12.59276034	559.7313422	477.2469491
340	gene-FQ762_01700	C	Energy production and conversion	384.435712	0.446189225	0.621164461	0.718310935	0.472565589	NA	Mono_4_days vs wildtype_4_days	NA	7	20	47	15	1137	753	1130	954	529	1299	931	1235	929	1088	29	436	16	29	36	17	20	63	1274	1648	1105	1360	1422	1187	701	68	55	206	14.09978604	42.11129379	72.78734168	27.0961395	535.806336	590.1684706
341	gene-FQ762_01705	-	#N/A	478.8203131	0.896803108	0.585698457	1.531168638	0.12572772	NA	Mono_4_days vs wildtype_4_days	NA	21	29	32	36	1953	943	1727	1477	552	1631	1310	1753	950	1676	49	362	26	41	35	23	30	66	1380	1802	1611	1688	1440	1785	606	45	38	166	42.17536355	59.88686783	49.84373518	64.22472436	917.4160111	746.1621738
342	gene-FQ762_01710	G	Carbohydrate transport and metabolism	273.1599667	0.937285435	0.398547864	2.351751243	0.018685266	NA	Mono_4_days vs wildtype_4_days	NA	24	29	47	38	1156	528	977	797	242	882	743	1003	444	1021	67	184	54	28	61	24	58	54	618	854	910	755	672	1031	205	52	46	128	48.23161064	60.1376109	73.11700901	67.97606848	543.4081905	416.9258224
343	gene-FQ762_01715	G	Carbohydrate transport and metabolism	158.7963205	0.720342824	0.31186489	2.309791343	0.020899709	NA	Mono_4_days vs wildtype_4_days	NA	38	21	46	22	627	249	494	440	114	480	361	469	207	513	41	102	39	40	64	33	41	55	294	477	531	449	318	514	147	67	56	105	76.5225349	44.14297323	71.27381022	39.6984523	295.3981242	195.3140546
344	gene-FQ762_01720	G	Carbohydrate transport and metabolism	120.2158139	1.155968765	0.436926139	2.645684618	0.008152579	NA	Mono_4_days vs wildtype_4_days	NA	13	15	8	9	493	255	406	351	112	392	374	445	191	455	15	121	11	14	9	8	15	29	173	387	417	342	363	421	135	27	23	71	26.19686672	31.67432029	12.37877267	16.28815953	232.4352301	199.5764492
345	gene-FQ762_01725	S	Function unknown	85.22490566	0.311691656	0.47423798	0.657247351	0.511021884	NA	Mono_4_days vs wildtype_4_days	NA	2	2	3	2	285	164	246	233	113	311	242	316	173	252	10	73	4	4	6	6	4	51	222	396	311	244	337	313	97	20	13	46	4.20865607	4.991531388	4.505842714	4.100158575	137.3346122	117.0423594
346	gene-FQ762_01730	IQ	Lipid transport and metabolism	467.5555331	0.405887056	0.472636121	0.858772824	0.390465864	NA	Mono_4_days vs wildtype_4_days	NA	43	41	53	51	1556	764	1240	1211	623	1429	1197	1307	1023	1318	63	460	44	76	63	41	43	105	1518	1808	1390	1600	1703	1499	766	83	107	248	86.70512615	86.93652546	81.90901327	92.54662024	734.0856782	596.7271261
347	gene-FQ762_01735	K	Transcription	646.7310427	-0.209877208	0.135591535	-1.547863647	0.121655129	0.199251895	Mono_4_days vs wildtype_4_days	not_rel	396	397	583	496	1113	656	952	947	500	1045	811	989	714	969	324	432	347	491	516	386	260	355	919	1181	1040	1045	1031	1067	676	473	497	505	799.3089357	848.1480285	899.0370945	904.4106487	525.6456452	510.5332045
348	gene-FQ762_01740	M	Cell wall/membrane/envelope biogenesis	527.2630654	0.286664843	0.210297433	1.36314	0.172838392	NA	Mono_4_days vs wildtype_4_days	NA	153	167	204	158	1577	813	1295	1264	531	1361	1044	1339	760	1472	160	430	164	251	277	179	202	176	1114	1692	1326	1406	1205	1497	550	159	133	251	307.6426106	347.5297684	317.0272355	283.2792533	741.7441755	640.8595617
349	gene-FQ762_01745	S	Function unknown	329.6677933	0.200596802	0.188460913	1.064394727	0.287149921	NA	Mono_4_days vs wildtype_4_days	NA	77	81	93	105	873	468	785	731	348	918	711	869	620	804	122	268	75	128	133	102	86	141	771	955	810	901	899	882	371	126	121	237	155.4129202	172.9894657	143.4291526	191.4136081	412.2752911	364.2846354
350	gene-FQ762_01750	K	Transcription	749.0678684	-0.125620293	0.089271179	-1.407176361	0.159375099	0.247950183	Mono_4_days vs wildtype_4_days	not_rel	404	411	549	483	1422	853	1213	1173	643	1338	1083	1231	1021	1179	356	536	361	618	547	425	313	376	1165	1552	1267	1287	1379	1202	908	505	502	537	813.05349	860.2669266	851.7104092	869.2087995	669.4789273	670.4812481
351	gene-FQ762_01755	S	Function unknown	601.5363548	0.425117582	0.419990697	1.012207139	0.311439024	NA	Mono_4_days vs wildtype_4_days	NA	119	118	150	100	1734	943	1588	1476	708	1657	1516	1722	1244	1547	122	532	103	196	168	113	83	90	1696	2272	1643	1945	1974	1806	902	152	127	326	239.243636	245.332503	233.1724825	179.1835922	815.4639491	743.6731741
352	gene-FQ762_01760	C	Energy production and conversion	427.8542278	0.585174127	0.606325645	0.965115251	0.334487089	NA	Mono_4_days vs wildtype_4_days	NA	32	24	47	25	1456	715	1361	1236	484	1489	1269	1369	848	1517	49	366	23	33	31	20	15	76	1338	1778	1376	1468	1532	1640	602	55	32	151	64.32340435	49.84247311	73.08496121	44.7636617	684.5992952	564.1768373
353	gene-FQ762_01765	G	Carbohydrate transport and metabolism	443.1258178	0.594266769	0.78183322	0.760094038	0.447198376	NA	Mono_4_days vs wildtype_4_days	NA	14	7	15	3	1495	835	1361	1203	538	1517	1251	1417	1058	1395	29	500	5	13	12	16	7	52	1447	1912	1519	1664	1630	1538	782	18	25	214	28.15501883	14.58309193	23.30323408	5.382520079	703.3029953	657.8466411
354	gene-FQ762_01770	I	Lipid transport and metabolism	245.9009345	0.719987592	0.716883363	1.004330173	0.315219494	NA	Mono_4_days vs wildtype_4_days	NA	11	11	5	8	914	496	791	694	280	820	715	825	603	772	11	208	10	8	14	7	6	32	802	984	826	887	893	847	432	23	17	106	22.17606449	23.29388972	7.730236838	14.50494996	431.1137754	387.6589043
355	gene-FQ762_01775	IQ	Lipid transport and metabolism	222.4055339	0.679085696	0.76846675	0.883689106	0.376864063	NA	Mono_4_days vs wildtype_4_days	NA	12	2	16	5	778	424	748	601	252	736	621	798	550	765	22	205	20	4	17	19	8	19	726	926	677	774	838	769	366	10	11	84	24.21146826	4.259659539	24.69532407	9.098972661	367.2858295	330.4635668
356	gene-FQ762_01780	G	Carbohydrate transport and metabolism	315.6579812	0.652982078	0.632490161	1.032398791	0.301885338	NA	Mono_4_days vs wildtype_4_days	NA	16	9	29	14	1112	592	1049	894	363	1039	889	1066	700	1120	22	251	25	17	25	19	24	42	968	1313	1124	1140	1042	1250	404	21	24	110	32.18464908	18.7783365	45.03248975	25.1431321	523.25761	466.0517081
357	gene-FQ762_01785	S	Function unknown	340.0709864	0.377610027	0.629620042	0.599742705	0.548677723	NA	Mono_4_days vs wildtype_4_days	NA	15	28	27	17	1016	602	898	856	449	1103	901	1018	881	853	23	410	20	20	41	15	21	45	1217	1393	1000	1279	1350	1083	694	56	35	173	30.32905593	60.66434077	41.46548608	31.28209064	480.8368278	465.3817372
358	gene-FQ762_01790	L	Replication, recombination and repair	614.5877014	0.506120198	0.343707621	1.472531207	0.140877486	NA	Mono_4_days vs wildtype_4_days	NA	144	93	211	172	1989	914	1569	1540	454	2036	1377	1995	1037	1673	123	609	220	197	197	198	124	152	1595	1804	1874	2025	2012	1498	351	154	181	306	289.7477997	194.4225505	327.4600125	309.2901273	936.2358407	718.856062
359	gene-FQ762_01795	G	Carbohydrate transport and metabolism	998.5259443	0.727464312	0.704541431	1.032535887	0.301821145	0.408582749	Mono_4_days vs wildtype_4_days	not_rel	18	14	27	18	3936	1839	3211	3041	1097	3261	2816	3634	2051	3794	80	903	8	26	20	30	29	142	3083	4179	3664	3706	3383	3879	1253	42	59	385	36.08200623	28.5660136	42.20640815	31.86329189	1845.145691	1463.843152
360	gene-FQ762_01800	G	Carbohydrate transport and metabolism	1354.510038	0.621051167	0.920566147	0.674640457	0.499904222	0.584107019	Mono_4_days vs wildtype_4_days	not_rel	19	12	18	5	4825	2419	4265	3947	1610	4659	3948	4614	3203	4688	69	1411	14	13	27	15	10	110	4610	5942	4636	5071	4891	4951	2223	23	9	549	38.08424925	24.47584572	28.14080016	8.848724495	2261.748882	1925.888646
361	gene-FQ762_01805	G	Carbohydrate transport and metabolism	1051.106079	0.67555447	0.871288309	0.775351239	0.43813214	0.532856437	Mono_4_days vs wildtype_4_days	not_rel	11	10	15	7	4052	1969	3335	3046	1228	3531	3098	3533	2411	3645	58	1055	5	16	1	11	9	162	3428	4403	3522	3852	3875	3896	1626	35	16	463	22.0580049	20.45018367	23.43228725	12.40939651	1900.259768	1565.567142
362	gene-FQ762_01810	G	Carbohydrate transport and metabolism	1210.230964	0.711923478	0.828309012	0.859490199	0.390070125	0.491123806	Mono_4_days vs wildtype_4_days	not_rel	13	12	25	10	4475	2180	3952	3421	1486	4030	3424	4354	2889	4067	66	1264	20	24	12	11	16	94	3900	5038	4094	4354	4493	4692	1936	47	24	474	26.06221149	24.5027408	39.07163185	17.71009949	2098.081621	1734.657036
363	gene-FQ762_01815	G	Carbohydrate transport and metabolism	318.4303231	0.307332263	0.174684064	1.759360624	0.078516275	NA	Mono_4_days vs wildtype_4_days	NA	108	88	159	116	930	464	771	755	316	857	663	795	504	800	106	249	87	172	165	143	113	118	634	936	733	786	703	835	297	115	110	146	218.535447	191.7266748	243.7782946	214.2064061	440.5045378	357.7518948
364	gene-FQ762_01820	G	Carbohydrate transport and metabolism	38.45240685	0.951411365	0.627537196	1.516103542	0.129493173	NA	Mono_4_days vs wildtype_4_days	NA	2	2	4	2	149	69	133	92	38	124	96	112	75	142	3	39	0	2	7	3	0	4	107	120	133	120	141	131	20	7	7	15	3.672953296	3.444552478	6.287448339	3.423470697	77.74586032	51.88236627
365	gene-FQ762_01825	V	Defense mechanisms	1030.303056	0.403486844	0.339800036	1.187424371	0.235060272	0.338293434	Mono_4_days vs wildtype_4_days	not_rel	104	146	164	94	2438	1177	1960	1766	682	1930	1598	2061	1288	2050	126	600	83	140	170	105	147	238	1907	2520	2090	2072	2022	2170	2082	2241	2040	2013	208.7396815	300.3114013	255.749757	167.2697066	1144.479093	933.1423232
366	gene-FQ762_01830	EGP	Amino acid transport and metabolism	650.0889711	0.693548466	0.483696789	1.433849638	0.151615176	0.238030062	Mono_4_days vs wildtype_4_days	not_rel	53	41	48	40	2240	1026	1858	1694	574	1803	1542	1938	1070	1986	68	547	53	58	43	49	39	112	1636	2356	2047	1842	1718	2167	1161	370	410	841	106.4130278	84.51690778	74.80528982	71.27855615	1051.917149	812.5538632
367	gene-FQ762_01835	K	Transcription	371.9170715	0.203057158	0.274840101	0.738819251	0.460016761	NA	Mono_4_days vs wildtype_4_days	NA	75	83	128	85	917	470	846	686	354	772	674	839	639	804	109	306	80	117	114	81	93	132	840	959	862	953	755	872	771	181	217	834	151.7495885	180.7147982	196.2860304	156.8935113	434.300177	362.4900976
368	gene-FQ762_01840	-	#N/A	277.5704347	0.316945394	0.392616929	0.807263698	0.419514574	NA	Mono_4_days vs wildtype_4_days	NA	32	32	51	45	768	425	749	654	313	731	701	720	640	594	60	302	36	54	52	31	38	70	814	1031	700	876	957	784	550	91	75	296	64.88197178	70.98629032	77.78101737	84.07939616	364.6176259	324.9055114
369	gene-FQ762_01845	GM	Carbohydrate transport and metabolism	249.3853296	0.826566764	0.518853874	1.593062719	0.111146122	NA	Mono_4_days vs wildtype_4_days	NA	19	28	31	38	922	454	808	769	242	750	709	762	432	870	25	186	31	37	36	24	14	37	660	963	722	806	703	841	349	68	68	187	38.3425114	59.71485481	47.82893973	69.21126907	435.3500773	353.6221318
4375	gene-FQ762_21875	-	#N/A	2824.56485	-1.609614477	0.499329148	-3.223554011	0.001266104	0.017878681	Mono_4_days vs wildtype_4_days	down_sig	2503	2506	3354	2689	2137	1917	1926	2116	1987	2354	1570	1865	2185	1703	2209	1777	2270	3502	3599	2545	2802	2692	1702	2300	1430	1727	1921	1435	1508	2181	2375	1304	5051.654626	5350.07199	5173.227477	4900.88319	1009.167067	1492.417019
371	gene-FQ762_01855	T	Signal transduction mechanisms	434.9153094	-0.428721266	0.277746645	-1.543569556	0.122692645	NA	Mono_4_days vs wildtype_4_days	NA	237	187	278	253	685	363	617	519	241	497	473	561	315	545	163	197	222	327	407	284	240	246	472	658	519	540	487	627	681	381	356	1188	486.5570834	449.7207635	415.8289554	499.267396	327.6838341	266.6334108
5798	gene-FQ762_28990	-	#N/A	2105.755402	-1.611279757	0.654294275	-2.46262243	0.013792507	0.048757931	Mono_4_days vs wildtype_4_days	down_sig	2160	2152	2705	2399	1092	1263	872	1179	1422	1012	572	747	1127	734	1952	1146	1792	2744	2833	2138	1718	1574	485	667	459	446	520	444	1415	2168	2245	1626	4361.031566	4607.825238	4168.645967	4380.773173	515.9183715	981.8777017
2645	gene-FQ762_13225	-	#N/A	3399.775776	-1.612625936	0.571188919	-2.823279448	0.004753512	0.03232934	Mono_4_days vs wildtype_4_days	down_sig	3104	2661	4013	3258	1882	2192	1636	2118	2391	2205	1399	1648	2350	1387	3154	2345	2558	3961	4417	2967	3312	2230	1426	1638	957	1207	1461	1093	2995	3647	3461	3846	6268.559875	5709.426613	6180.576052	5957.013463	889.3607136	1702.455071
1023	gene-FQ762_05115	-	#N/A	1642.04709	-1.616810864	0.481589295	-3.35724004	0.000787247	0.0134573	Mono_4_days vs wildtype_4_days	down_sig	1331	1379	1817	1608	1137	1009	1028	1049	1078	1234	810	1038	1221	900	1117	1002	1443	1974	1862	1498	1444	1387	970	1131	780	883	921	761	1183	1637	1537	1357	2711.330778	3182.711965	2741.362385	3083.492073	542.0983023	757.0404057
2108	gene-FQ762_10540	-	#N/A	5388.492098	-1.619698595	0.613484815	-2.640160858	0.008286668	0.041605062	Mono_4_days vs wildtype_4_days	down_sig	5221	5385	6977	5780	2851	3568	2691	3295	3760	3357	2032	2252	4432	2019	6480	4520	5144	7177	7455	5013	5182	3697	2204	2740	1553	1991	2646	1513	2218	3838	3464	2430	10539.61365	11517.38933	10755.73633	10546.8747	1346.709555	2775.343804
6067	gene-FQ762_30335	-	#N/A	2609.378143	-1.64645476	0.568940689	-2.893895255	0.003804951	0.029780304	Mono_4_days vs wildtype_4_days	down_sig	2205	2149	3029	2447	1627	1732	1420	1781	1955	1733	1180	1271	1810	1068	2409	1730	2279	3104	3298	2324	2560	2242	1107	1496	975	1136	1270	865	1884	2246	2163	3048	4438.872266	4506.753514	4696.467155	4409.081175	766.2347366	1360.118604
377	gene-FQ762_01885	E	Amino acid transport and metabolism	2651.042876	-0.8026259	0.337399553	-2.378858814	0.017366326	0.054076591	Mono_4_days vs wildtype_4_days	not_rel	198	168	247	218	2560	1320	2231	1975	909	2332	1909	2301	1738	2338	459	989	188	302	329	205	816	1753	2025	2634	2173	2316	2203	2406	4470	11398	10408	7086	397.3080816	345.0100306	385.3682728	387.5201547	1201.422311	1047.348763
378	gene-FQ762_01890	E	Amino acid transport and metabolism	3153.828286	-0.887621968	0.347504524	-2.554274569	0.010640931	0.045215714	Mono_4_days vs wildtype_4_days	not_rel	276	206	261	261	2785	1542	2582	2162	1162	2672	2206	2538	2099	2455	558	1183	279	349	339	237	1022	2076	2392	3007	2364	2616	2541	2659	5264	13765	13018	7903	553.6595022	422.2550981	407.4388809	463.3930939	1306.597725	1224.63592
379	gene-FQ762_01895	S	Function unknown	2763.20012	-0.727691516	0.319032983	-2.280928794	0.022552661	0.061303447	Mono_4_days vs wildtype_4_days	not_rel	199	166	183	164	3056	1802	2674	2493	1423	3280	2560	3083	2652	2645	476	1490	198	226	285	222	871	1839	3117	3827	2653	3302	3534	3115	4630	10642	9901	5948	399.3000614	340.8234812	285.5355662	291.484937	1434.141054	1429.955069
380	gene-FQ762_01900	P	Inorganic ion transport and metabolism	1387.838514	-0.830241118	0.384717911	-2.158051637	0.030923817	0.073891459	Mono_4_days vs wildtype_4_days	not_rel	118	76	108	88	1445	718	1275	1041	481	1338	1120	1284	919	1381	232	502	65	135	141	141	471	1052	970	1350	1224	1267	1077	1265	2246	5835	5532	3426	236.9501363	156.7950802	168.2704554	156.8967827	678.6752398	568.3964176
381	gene-FQ762_01905	-	#N/A	865.468318	-0.188569163	0.348556426	-0.541000392	0.588507312	0.65816541	Mono_4_days vs wildtype_4_days	not_rel	47	42	58	47	1573	738	1366	1217	527	1458	1141	1521	960	1411	80	433	54	51	54	32	230	480	1331	1767	1411	1561	1339	1470	1394	2735	2379	1615	94.46681658	87.17519635	90.20506539	84.12509487	739.5423316	582.4869348
382	gene-FQ762_01910	G	Carbohydrate transport and metabolism	1368.749228	-0.47813482	0.313573654	-1.524792704	0.12731081	0.206062852	Mono_4_days vs wildtype_4_days	not_rel	67	72	79	65	1922	1129	1679	1539	821	1978	1587	1728	1636	1621	181	797	55	126	144	81	367	885	1949	2464	1744	2139	2207	1986	2437	4503	4188	2924	134.6606132	149.4082288	122.874071	116.3256485	903.5886323	891.1973285
5853	gene-FQ762_29265	-	#N/A	1798.644191	-1.650013247	0.603816174	-2.732641685	0.006282864	0.036589487	Mono_4_days vs wildtype_4_days	down_sig	1676	1613	2092	1857	894	1071	801	1088	1009	1056	675	747	894	681	1275	857	1495	2120	2267	1516	1482	1371	544	697	458	561	635	509	1290	2540	2301	1518	3414.117493	3722.780566	3156.263132	3560.973121	426.2408815	803.5582503
4976	gene-FQ762_24880	-	#N/A	4875.098435	-1.658512268	0.565223316	-2.934260179	0.003343438	0.028116204	Mono_4_days vs wildtype_4_days	down_sig	4310	4380	5916	5269	2542	2873	2501	2907	3256	3056	1971	2172	2945	1851	3869	2579	4416	6284	6695	4635	4211	3727	1962	2581	1500	1892	2314	1567	3409	4783	4922	4822	8689.990419	9282.416707	9144.332052	9558.07711	1199.155754	2244.609516
385	gene-FQ762_01925	T	Signal transduction mechanisms	870.4045034	-0.911695824	0.375699636	-2.426661452	0.015238468	0.050762457	Mono_4_days vs wildtype_4_days	not_rel	52	60	57	41	713	422	581	526	279	649	621	604	544	556	131	309	53	60	90	56	231	549	598	788	602	736	707	654	1445	4022	3685	2355	105.0909025	129.5020751	87.6343812	75.260375	337.2592102	326.8237296
1385	gene-FQ762_06925	-	#N/A	3245.883748	-1.674300644	0.667790548	-2.507224233	0.012168349	0.047109605	Mono_4_days vs wildtype_4_days	down_sig	3170	2810	3900	3443	1350	1835	1241	1607	2067	1504	794	956	1708	816	2893	1869	2897	4402	4375	3237	3305	2173	743	968	513	596	707	450	2437	4256	4464	3018	6505.161669	5133.836526	6553.150575	6207.630102	728.2436576	1324.75704
1416	gene-FQ762_07080	-	#N/A	4399.111855	-1.674452266	0.606417107	-2.761222015	0.005758552	0.03517161	Mono_4_days vs wildtype_4_days	down_sig	3747	3598	4758	4080	2169	2786	1969	2569	3118	2605	1524	1673	2490	1364	3779	2282	3840	5714	5347	4063	4028	3048	1729	2015	1075	1479	1916	1086	3786	4749	4823	6028	7594.603532	7957.569772	7262.554532	7607.989329	1029.276345	2132.707596
388	gene-FQ762_01940	A	RNA processing and modification	1649.594856	-0.643479605	0.306324549	-2.100646547	0.035672005	0.08132595	Mono_4_days vs wildtype_4_days	not_rel	68	89	109	104	1915	1120	1727	1601	863	1971	1710	1915	1647	1745	234	919	93	146	162	107	537	966	2051	2562	1807	2192	2395	1965	2831	6261	5527	3649	136.6456627	184.467737	169.5945289	185.9795449	900.1206945	884.6069556
389	gene-FQ762_01945	M	Cell wall/membrane/envelope biogenesis	987.7521581	-0.711496875	0.354337675	-2.007962813	0.044647243	0.093959464	Mono_4_days vs wildtype_4_days	not_rel	78	81	85	78	1086	573	915	800	397	861	726	864	612	986	174	354	70	107	96	104	309	698	767	1080	915	934	874	1040	1566	4151	3745	2474	157.0287885	169.9219753	131.7802322	140.571337	511.4774388	449.9004704
390	gene-FQ762_01950	S	Function unknown	1448.80579	-0.824004837	0.347637509	-2.370298989	0.017773706	0.054685269	Mono_4_days vs wildtype_4_days	not_rel	117	127	163	151	1563	759	1292	1223	527	1398	1131	1399	873	1375	240	502	101	159	243	153	514	1061	1176	1546	1342	1424	1287	1493	2393	5814	5310	3865	235.1706988	263.6640457	253.4893642	270.3158265	734.8700472	598.9913571
391	gene-FQ762_01955	M	Cell wall/membrane/envelope biogenesis	402.5556982	-0.721033475	0.381286361	-1.891054986	0.058617005	NA	Mono_4_days vs wildtype_4_days	NA	36	32	47	34	385	201	384	313	138	347	283	347	198	377	64	119	38	42	70	40	108	278	285	420	373	388	277	383	659	1718	1509	1107	72.94765271	70.58153914	71.79584162	63.28948189	182.6384568	154.0674742
392	gene-FQ762_01960	H	Coenzyme transport and metabolism	1851.292737	-0.760779061	0.324621316	-2.34358936	0.019099186	0.05674342	Mono_4_days vs wildtype_4_days	not_rel	250	232	222	308	2012	1134	1827	1885	835	1977	1734	1975	1528	1795	368	819	207	352	326	268	679	1377	1774	2369	1873	1997	1889	2087	2922	6876	6032	4246	502.3106799	480.4689271	345.4962759	550.496418	945.5856653	896.0241294
1440	gene-FQ762_07200	-	#N/A	1068.754352	-1.714680137	0.390461218	-4.391422394	1.12612E-05	0.000853311	Mono_4_days vs wildtype_4_days	down_sig	614	542	660	671	941	580	793	748	442	909	678	838	736	817	333	632	383	643	705	413	760	1372	840	1026	711	866	853	755	1626	2223	1805	2271	1252.070839	1260.346214	993.6666679	1293.520022	449.0295246	433.5252643
394	gene-FQ762_01970	S	Function unknown	576.4066469	-0.03449948	0.118953725	-0.290024376	0.771797589	NA	Mono_4_days vs wildtype_4_days	NA	269	305	392	311	1112	727	962	1021	507	1078	850	974	761	924	360	437	265	441	477	368	270	246	940	1199	907	1051	979	980	650	305	304	499	544.0439049	661.9993638	601.6974637	572.9192466	526.3817779	561.5375314
395	gene-FQ762_01975	S	Function unknown	488.7250907	0.163919267	0.237552196	0.690034736	0.490172343	NA	Mono_4_days vs wildtype_4_days	NA	142	110	190	146	1121	774	966	1027	527	1273	978	1094	1011	1006	128	482	114	167	169	160	123	146	1155	1552	1038	1352	1432	1176	761	258	264	387	286.5306445	234.435529	293.2016449	265.8019326	529.2690503	603.063695
396	gene-FQ762_01980	Q	Secondary metabolites biosynthesis, transport and catabolism	895.0024085	-0.821878164	0.399994404	-2.054724154	0.039905656	0.087550718	Mono_4_days vs wildtype_4_days	not_rel	711	703	919	812	877	664	746	714	526	702	581	690	540	726	509	461	543	874	962	631	571	534	494	662	591	611	506	687	956	1308	1238	1273	1433.166393	1487.207525	1421.231989	1471.312375	413.6051826	519.2122362
397	gene-FQ762_01985	C	Energy production and conversion	327.8783579	0.404956155	0.45331026	0.893331103	0.371679886	NA	Mono_4_days vs wildtype_4_days	NA	57	47	113	63	1027	565	866	746	388	910	853	878	740	814	55	318	57	66	80	70	47	61	992	1213	894	1104	1016	960	531	51	60	200	115.0589881	100.4849269	174.2190724	114.9292165	485.0872823	439.5586269
398	gene-FQ762_01990	CK	Energy production and conversion	558.5456312	0.078349481	0.23031348	0.340186257	0.733716267	NA	Mono_4_days vs wildtype_4_days	NA	157	180	197	212	1419	796	1201	1205	670	1414	1119	1334	1152	1209	180	541	165	248	231	156	206	160	1423	1774	1221	1452	1546	1356	750	179	175	319	315.9373106	376.5514938	305.6725881	381.3807417	668.0056977	625.8460815
399	gene-FQ762_01995	J	Translation, ribosomal structure and biogenesis	463.8236288	-0.24106024	0.203156697	-1.186572947	0.235396112	NA	Mono_4_days vs wildtype_4_days	NA	305	260	333	291	910	500	749	742	344	731	603	800	510	727	252	303	242	351	372	261	271	283	599	822	679	732	620	739	405	374	362	343	615.026877	551.454943	514.595491	528.1523161	429.336608	390.4774937
2364	gene-FQ762_11820	-	#N/A	3952.567	-1.734522163	0.552556871	-3.139083513	0.001694771	0.02092494	Mono_4_days vs wildtype_4_days	down_sig	3543	3507	4628	4090	2350	2282	2119	2272	2386	2553	1696	1955	2454	1672	2658	1984	3228	4715	4693	3432	3376	3551	1833	2322	1452	1729	2002	1530	2519	5468	5076	2702	7137.574811	7391.572307	7165.138996	7392.92896	1107.607242	1787.670453
401	gene-FQ762_02005	G	Carbohydrate transport and metabolism	615.6341324	0.450534792	0.35027197	1.286242782	0.198358345	NA	Mono_4_days vs wildtype_4_days	NA	145	147	224	216	1823	935	1638	1490	660	1639	1437	1754	1137	1567	137	498	151	235	202	161	77	143	1608	2186	1716	1743	1688	1776	766	197	187	283	291.4193799	304.9717439	348.4262314	386.5017756	857.0129957	738.1433958
402	gene-FQ762_02010	-	#N/A	65.77337242	-0.092071905	0.346459315	-0.265750988	0.790430992	NA	Mono_4_days vs wildtype_4_days	NA	60	29	78	48	72	59	56	76	47	98	55	87	81	57	45	38	20	60	64	47	23	27	78	67	51	75	82	68	83	53	105	75	130.2098289	57.26014833	135.820234	94.6701963	38.97807112	41.85925336
403	gene-FQ762_02015	-	#N/A	320.5137597	-0.515021944	0.415766361	-1.238729231	0.21544579	NA	Mono_4_days vs wildtype_4_days	NA	275	249	339	317	346	275	299	355	211	268	223	268	225	280	225	146	260	345	359	317	171	180	211	298	256	262	251	271	188	288	324	192	566.7854161	604.9778507	506.7759798	631.0502794	165.7941202	200.9648718
404	gene-FQ762_02020	S	Function unknown	1020.240952	-0.825297685	0.323420075	-2.551782494	0.01071734	0.045215714	Mono_4_days vs wildtype_4_days	not_rel	836	800	1001	884	944	877	871	987	844	1097	855	922	1023	726	576	701	652	1006	1057	745	564	648	1025	1129	782	1016	1233	791	1005	1125	982	1054	1691.50208	1741.82938	1535.018097	1631.692517	447.0876413	676.3910969
405	gene-FQ762_02025	K	Transcription	653.1155579	0.065427097	0.111107616	0.588862395	0.555953586	0.632029834	Mono_4_days vs wildtype_4_days	not_rel	324	274	353	306	1397	796	1222	1206	622	1296	1065	1274	939	1207	249	559	236	413	444	357	195	255	1230	1636	1266	1390	1501	1397	821	415	360	506	652.5449159	576.4862351	546.8025288	552.4923021	658.2494254	624.1013363
406	gene-FQ762_02030	-	#N/A	85.31898238	0.710185502	0.466193994	1.52336905	0.127666401	NA	Mono_4_days vs wildtype_4_days	NA	28	19	21	18	293	155	313	222	84	256	197	219	153	262	15	69	19	17	16	17	8	25	217	312	253	257	276	277	142	12	10	35	58.1571815	46.95426588	31.36531543	36.42471015	140.9263501	111.8802107
407	gene-FQ762_02035	S	Function unknown	219.5750328	0.40569503	0.418606239	0.969156672	0.332467025	NA	Mono_4_days vs wildtype_4_days	NA	47	47	64	42	608	366	608	542	214	609	546	568	489	551	49	223	60	48	86	43	30	47	658	780	562	666	700	665	344	40	43	108	95.08704401	102.2665852	98.16094786	77.49069754	287.923794	282.364852
408	gene-FQ762_02040	S	Function unknown	225.056006	0.807747349	0.509572225	1.585147911	0.112932732	NA	Mono_4_days vs wildtype_4_days	NA	15	5	19	11	774	422	755	648	213	631	671	749	427	741	34	186	13	22	19	20	9	36	636	809	771	741	684	798	329	75	82	130	30.26433532	10.64914885	29.32569734	20.01773985	365.3974704	328.9047764
409	gene-FQ762_02045	H	Coenzyme transport and metabolism	252.5888963	0.763859065	0.919105102	0.831090007	0.405922785	NA	Mono_4_days vs wildtype_4_days	NA	1	5	5	2	987	491	880	726	292	900	824	904	537	918	8	223	0	1	3	4	4	13	815	1140	891	1008	894	964	332	4	4	99	2.020978895	10.79183959	7.687226421	3.671237805	466.8651339	380.2617327
410	gene-FQ762_02050	C	Energy production and conversion	501.1031359	0.530154866	0.414741562	1.278277641	0.201151548	NA	Mono_4_days vs wildtype_4_days	NA	72	75	112	89	1533	875	1377	1273	531	1537	1256	1445	949	1364	88	485	71	129	91	84	50	117	1369	1803	1341	1548	1601	1549	795	131	132	342	144.9036984	157.0050855	173.7478805	160.1792389	721.7544503	687.7264897
411	gene-FQ762_02055	E	Amino acid transport and metabolism	821.1319857	0.093056747	0.204325069	0.455434802	0.648796463	0.709825277	Mono_4_days vs wildtype_4_days	not_rel	279	243	389	275	1611	1186	1604	1567	905	1810	1509	1766	1635	1462	229	813	274	394	426	301	205	300	1819	2258	1580	2043	2236	1689	1306	489	449	727	561.3321354	507.6835933	603.8201682	494.3018743	758.2292425	933.0742615
412	gene-FQ762_02060	T	Signal transduction mechanisms	245.2870253	0.331250187	0.323006571	1.02552151	0.305117181	NA	Mono_4_days vs wildtype_4_days	NA	74	68	92	57	692	369	594	617	245	698	569	687	430	571	74	203	79	74	64	89	47	65	672	816	673	674	616	603	335	68	65	172	149.5111141	146.4940242	141.528647	104.4945391	327.2182542	286.0421306
413	gene-FQ762_02065	T	Signal transduction mechanisms	721.7453707	0.205228334	0.425918616	0.481848706	0.629913427	0.693022259	Mono_4_days vs wildtype_4_days	not_rel	91	69	99	73	2062	1178	1821	1705	982	2130	1819	2045	1656	1855	163	824	86	101	91	96	131	213	2271	2739	1978	2408	2449	2112	1135	102	110	516	182.9338223	143.3692642	153.9218769	130.752344	969.6167476	929.280405
414	gene-FQ762_02070	F	Nucleotide transport and metabolism	1046.88871	0.58737933	0.617027558	0.951949912	0.341122385	0.447141056	Mono_4_days vs wildtype_4_days	not_rel	36	41	62	45	3534	1921	3193	2925	1179	3399	3066	3318	2331	3218	79	1153	45	53	87	33	56	161	3367	4212	3468	3853	3775	3568	1621	111	101	518	72.20809076	83.97954083	96.80739185	79.85737569	1657.787381	1526.189009
415	gene-FQ762_02075	F	Nucleotide transport and metabolism	327.0382281	0.255226691	0.830606169	0.307277626	0.758632065	NA	Mono_4_days vs wildtype_4_days	NA	9	8	13	26	865	604	816	729	557	1084	818	914	959	733	40	510	13	26	9	9	6	66	1213	1356	907	1154	1401	888	853	8	4	238	18.28369822	18.04719292	19.73324172	49.10182512	411.450259	458.201814
416	gene-FQ762_02080	S	Function unknown	445.9124946	0.525756305	0.557095089	0.943746077	0.345299422	NA	Mono_4_days vs wildtype_4_days	NA	109	61	124	100	1451	737	1315	1168	494	1425	1064	1323	916	1264	104	423	68	103	140	77	63	88	1253	1674	1284	1446	1454	1414	586	16	19	181	219.4324337	127.9456401	192.2531455	180.201315	683.3651621	578.712674
417	gene-FQ762_02085	-	#N/A	178.854224	0.270800541	0.34676289	0.780938644	0.434838582	NA	Mono_4_days vs wildtype_4_days	NA	97	65	122	91	467	250	429	403	178	446	367	441	254	466	58	125	58	69	100	71	57	81	415	557	454	460	386	507	163	12	13	36	214.5685652	131.1035501	212.9461913	180.3038064	251.0474782	176.8455978
418	gene-FQ762_02090	I	Lipid transport and metabolism	471.7853489	0.327352265	0.254001581	1.288780424	0.197474434	NA	Mono_4_days vs wildtype_4_days	NA	183	162	236	180	1353	688	1048	998	417	1179	926	1057	829	1021	118	345	139	240	233	160	108	128	1097	1442	1123	1267	1276	1289	648	171	183	305	368.7958809	342.2370427	365.1250255	325.8572483	637.9465685	538.3468828
419	gene-FQ762_02095	K	Transcription	294.3242559	0.216463322	0.365786128	0.591775645	0.554000834	NA	Mono_4_days vs wildtype_4_days	NA	66	79	105	76	752	471	674	639	389	744	608	725	636	603	75	329	69	123	91	76	39	92	827	1051	694	875	968	729	522	79	60	194	133.8190668	175.2474042	160.1373887	142.000758	357.0214253	360.071755
420	gene-FQ762_02100	C	Energy production and conversion	503.0766136	0.445434138	0.410948046	1.083918374	0.278400992	NA	Mono_4_days vs wildtype_4_days	NA	86	83	100	109	1612	927	1288	1281	548	1539	1192	1484	1004	1385	71	414	64	111	95	71	75	115	1480	1860	1398	1672	1600	1581	779	117	128	268	173.1343053	174.1175797	155.0355673	196.4394325	759.2096052	727.8494521
421	gene-FQ762_02105	K	Transcription	423.3305279	0.081149314	0.184531984	0.439757446	0.660112791	NA	Mono_4_days vs wildtype_4_days	NA	157	149	243	206	844	606	874	807	460	918	768	866	756	756	141	392	143	228	201	183	103	150	975	1202	832	1155	1124	939	578	198	211	283	317.0754853	319.8232557	374.2084318	376.759658	398.8694675	470.5662795
422	gene-FQ762_02110	E	Amino acid transport and metabolism	616.4314069	0.484290839	0.384912462	1.258184359	0.20832509	NA	Mono_4_days vs wildtype_4_days	NA	103	113	132	92	1871	1061	1808	1610	660	1833	1587	1773	1245	1748	91	512	90	116	155	75	79	189	1655	2233	1915	1939	1830	1878	806	196	159	324	206.9499125	234.006234	205.4342067	164.4270637	879.3098668	838.3705796
423	gene-FQ762_02115	O	Posttranslational modification, protein turnover, chaperones	1485.017113	0.690060695	0.611810317	1.127899735	0.259362266	0.3633888	Mono_4_days vs wildtype_4_days	not_rel	100	110	169	116	5373	2744	4821	4361	1714	4888	4096	4790	3218	4723	135	1321	103	141	145	91	97	173	4632	5998	4744	5351	5015	5215	2045	110	128	626	200.4196348	224.1954896	264.2693981	205.1912694	2518.304335	2185.447888
424	gene-FQ762_02120	K	Transcription	604.6408774	0.436871955	0.23945253	1.824461636	0.068082311	NA	Mono_4_days vs wildtype_4_days	NA	251	235	310	261	1682	881	1449	1264	642	1413	1196	1457	975	1475	183	380	235	372	385	239	166	138	1269	1661	1397	1597	1402	1581	644	155	193	363	505.097229	491.6088947	481.0076259	469.5300641	791.8150694	692.6763792
425	gene-FQ762_02125	G	Carbohydrate transport and metabolism	313.2168992	1.014780139	0.594993473	1.705531547	0.088095334	NA	Mono_4_days vs wildtype_4_days	NA	39	42	43	39	1453	542	1171	992	273	1056	888	1178	526	1195	35	232	32	49	54	23	18	35	827	1171	1094	1054	825	1196	281	27	16	83	78.29464567	86.51266034	67.02821414	69.46246814	682.2498067	429.4052638
426	gene-FQ762_02130	E	Amino acid transport and metabolism	401.5220642	1.005445293	0.717802063	1.400727784	0.161295491	NA	Mono_4_days vs wildtype_4_days	NA	37	37	59	40	1680	868	1360	1255	410	1336	1152	1475	783	1414	40	303	16	39	47	33	11	30	1153	1514	1413	1371	1166	1561	491	19	10	129	74.37582884	76.85320841	91.74043253	71.62951253	789.9440412	684.8468866
427	gene-FQ762_02135	J	Translation, ribosomal structure and biogenesis	115.9869676	0.29984999	0.512153439	0.585469054	0.558232369	NA	Mono_4_days vs wildtype_4_days	NA	20	20	43	18	62	45	62	80	43	77	83	66	59	42	23	37	18	29	26	29	10	12	73	71	57	65	75	57	650	58	129	1307	36.83348269	34.12800259	64.13560152	29.80311058	31.10708868	34.37883078
428	gene-FQ762_02140	S	Function unknown	1049.015855	0.318639731	0.409593427	0.777941515	0.436603493	0.531623657	Mono_4_days vs wildtype_4_days	not_rel	307	262	362	321	1347	914	1322	1193	582	1355	1218	1383	1058	1274	222	496	284	364	408	276	154	128	1382	1645	1359	1475	1586	1394	4105	538	856	6641	617.7020685	547.5867385	561.8464728	577.1259192	634.0151984	718.9470262
429	gene-FQ762_02145	O	Posttranslational modification, protein turnover, chaperones	321.5087248	0.399093769	0.459227306	0.869054962	0.384817069	NA	Mono_4_days vs wildtype_4_days	NA	75	68	102	88	862	578	851	774	360	864	785	831	645	752	70	303	59	77	62	69	51	85	901	1115	821	941	953	861	564	38	45	368	151.5650384	146.6962127	156.8413126	161.4802731	407.7026908	447.7447186
430	gene-FQ762_02150	S	Function unknown	355.5102178	0.313310415	0.2799324	1.119235983	0.263039478	NA	Mono_4_days vs wildtype_4_days	NA	133	148	237	206	971	521	819	798	340	797	696	881	509	887	133	290	153	194	248	196	125	110	759	955	795	885	784	909	313	34	40	133	267.6984497	310.046805	367.5842844	370.92372	457.2121726	409.3474709
431	gene-FQ762_02155	S	Function unknown	329.41018	0.175937095	0.253787724	0.693245097	0.488155752	NA	Mono_4_days vs wildtype_4_days	NA	254	270	313	313	704	338	580	574	267	570	479	566	359	621	194	220	262	311	354	290	147	90	438	654	578	530	488	657	161	25	17	41	512.6880547	576.8261151	482.6734315	570.7268812	332.4838582	263.0491206
432	gene-FQ762_02160	S	Function unknown	581.6273407	-0.255262349	0.12831558	-1.989332459	0.046664519	NA	Mono_4_days vs wildtype_4_days	NA	419	385	471	417	1066	691	889	879	529	1208	916	1035	936	879	247	463	308	482	409	312	205	286	1111	1448	932	1226	1234	1020	603	204	195	226	845.3042469	819.4602798	727.1040213	758.5443762	503.1964328	538.7272468
433	gene-FQ762_02165	E	Amino acid transport and metabolism	456.2609835	-0.057875509	0.197828628	-0.29255376	0.769863262	NA	Mono_4_days vs wildtype_4_days	NA	291	225	329	272	964	622	800	784	458	969	764	936	820	845	169	390	196	259	327	202	133	201	942	1293	859	1033	1104	1022	573	154	99	180	587.0190903	478.6068963	507.9846046	494.5849104	455.0030415	485.0777127
434	gene-FQ762_02170	E	Amino acid transport and metabolism	508.7708195	0.172593805	0.470771631	0.366618959	0.713903264	NA	Mono_4_days vs wildtype_4_days	NA	91	75	144	117	1261	802	1090	1127	714	1499	1161	1374	1323	1137	91	670	62	101	132	88	71	111	1597	1846	1148	1587	1866	1306	1039	102	77	311	183.3478268	158.206679	222.8888006	211.5979223	594.4187093	628.017501
435	gene-FQ762_02175	M	Cell wall/membrane/envelope biogenesis	221.6201954	-0.009767175	0.173221039	-0.056385614	0.955034617	NA	Mono_4_days vs wildtype_4_days	NA	96	85	139	84	471	328	376	404	269	486	417	464	435	387	66	195	70	102	147	80	77	65	474	655	457	527	586	483	320	102	106	176	196.8532116	203.2826326	208.1366967	165.0772247	225.149337	241.5835626
436	gene-FQ762_02180	T	Signal transduction mechanisms	557.4769636	0.51396701	0.788829369	0.651556636	0.51468723	NA	Mono_4_days vs wildtype_4_days	NA	26	8	10	11	1752	950	1636	1436	777	1820	1533	1735	1445	1550	44	654	9	20	25	5	16	70	1828	2279	1799	1947	2189	1897	1140	18	21	392	52.24574633	16.57905703	15.55977675	19.66914165	823.4854767	750.3879146
437	gene-FQ762_02185	T	Signal transduction mechanisms	84.27118132	1.167782201	0.788849035	1.480362084	0.138776643	NA	Mono_4_days vs wildtype_4_days	NA	2	4	6	3	477	184	324	293	64	282	261	313	144	349	0	63	1	1	1	1	3	11	246	332	334	327	251	329	79	5	2	35	4.149269047	9.868256036	8.959419499	6.058292184	229.2450655	133.0744863
438	gene-FQ762_02190	K	Transcription	94.52344082	1.033252549	0.367117653	2.814499765	0.004885321	NA	Mono_4_days vs wildtype_4_days	NA	49	28	47	58	351	145	309	267	72	239	191	253	99	289	24	55	24	45	31	41	12	22	167	248	224	249	179	308	75	45	35	29	99.85026879	64.75411669	70.86126041	111.3650441	167.3883334	108.6974028
439	gene-FQ762_02195	EGP	Amino acid transport and metabolism	573.9921417	0.599451091	0.438229472	1.367893148	0.171345525	NA	Mono_4_days vs wildtype_4_days	NA	87	96	119	118	2132	894	1672	1548	634	1723	1503	1831	1047	1745	114	447	86	119	189	89	56	131	1643	2031	1767	1776	1665	1865	743	102	95	240	174.7242444	198.2296879	185.3609828	210.5030424	1001.4867	707.41936
440	gene-FQ762_02200	G	Carbohydrate transport and metabolism	277.4179726	1.098058403	0.564496823	1.945198554	0.051751086	NA	Mono_4_days vs wildtype_4_days	NA	23	13	46	13	1140	562	1004	901	309	970	724	1015	498	1111	27	220	13	26	26	18	15	44	657	949	927	919	770	1114	319	32	39	105	46.26224816	27.11199509	71.44044599	23.34039539	536.3931296	442.5325471
441	gene-FQ762_02205	T	Signal transduction mechanisms	332.0777616	0.695100588	0.483600752	1.437343893	0.150620303	NA	Mono_4_days vs wildtype_4_days	NA	50	56	47	51	1229	630	1012	966	383	1031	862	1041	593	1123	61	261	40	64	73	52	49	56	919	1234	964	1090	1069	1187	381	29	27	122	100.6275684	117.2304638	72.91205698	91.78810317	578.6276708	495.1630726
442	gene-FQ762_02210	KT	Transcription	516.7255579	0.221375767	0.155044164	1.427823929	0.153342544	NA	Mono_4_days vs wildtype_4_days	NA	180	140	246	174	1306	778	1289	1173	517	1272	996	1310	842	1233	206	429	172	257	262	174	197	199	1144	1405	1153	1242	1217	1308	566	173	169	329	362.677477	295.3821181	380.7443453	314.7269995	615.6522173	609.1607496
443	gene-FQ762_02215	K	Transcription	1315.339158	-0.045240939	0.16102654	-0.280953307	0.778746213	0.817139292	Mono_4_days vs wildtype_4_days	not_rel	1000	1078	1371	1185	1936	1459	1794	1885	1164	1869	1561	1771	1561	1602	812	911	907	1456	1471	1023	556	392	1798	2241	1652	1914	1834	1760	1143	547	574	723	2013.969824	2267.650458	2123.81499	2139.297174	912.1913835	1144.026777
444	gene-FQ762_02220	G	Carbohydrate transport and metabolism	473.1837874	0.756083348	0.517079162	1.462219719	0.14368101	NA	Mono_4_days vs wildtype_4_days	NA	62	54	59	88	1799	795	1613	1401	443	1468	1392	1542	770	1585	81	396	51	86	106	70	41	73	1315	1826	1533	1581	1474	1653	560	52	46	162	124.5886924	111.9242449	91.79887344	157.3673072	845.5964122	627.9129729
445	gene-FQ762_02225	G	Carbohydrate transport and metabolism	304.3355215	0.542757061	0.542378263	1.000698402	0.31697264	NA	Mono_4_days vs wildtype_4_days	NA	55	36	39	37	1122	457	895	821	347	881	811	928	655	938	45	261	42	64	60	56	31	66	904	1137	986	1065	961	950	445	26	21	152	110.7307765	75.54515728	60.45810766	66.69503592	528.4601856	358.7647539
446	gene-FQ762_02230	G	Carbohydrate transport and metabolism	162.0915631	0.95544403	0.433744889	2.202778765	0.027610346	NA	Mono_4_days vs wildtype_4_days	NA	30	24	24	25	601	311	554	527	184	497	493	568	266	517	27	137	19	38	42	25	22	31	348	551	520	506	464	565	164	18	16	48	60.46459485	50.7370795	37.12374967	45.27811374	283.4064643	243.2695045
447	gene-FQ762_02235	K	Transcription	444.3932188	0.519579844	0.624531131	0.831951874	0.40543611	NA	Mono_4_days vs wildtype_4_days	NA	49	35	43	36	1584	772	1350	1192	536	1377	1202	1348	1042	1397	52	398	40	49	51	37	31	58	1501	1869	1439	1555	1549	1507	708	28	29	168	98.57967179	73.09606063	66.75353299	64.69318559	745.4760493	607.4741202
448	gene-FQ762_02240	G	Carbohydrate transport and metabolism	602.5696347	0.783043825	0.51090565	1.532658379	0.125360049	NA	Mono_4_days vs wildtype_4_days	NA	96	91	106	87	2291	1083	1924	1721	492	1964	1708	2010	1068	2178	80	434	70	150	121	85	61	100	1582	2202	1958	1982	1682	2124	735	74	72	243	192.6342214	186.8804332	165.3807163	154.6525388	1075.179108	859.3020533
449	gene-FQ762_02245	G	Carbohydrate transport and metabolism	1027.422448	0.598394115	0.657187815	0.910537446	0.362539143	0.466186272	Mono_4_days vs wildtype_4_days	not_rel	85	84	94	83	3543	1768	3150	2853	1194	3366	2722	3423	2315	3012	105	1049	76	113	138	97	44	115	3331	4195	3284	3723	3589	3497	1650	56	76	394	170.4927644	172.0648179	146.7701631	147.2975933	1662.024421	1404.596841
450	gene-FQ762_02250	P	Inorganic ion transport and metabolism	813.0199487	-0.224927513	0.312405673	-0.719985365	0.471534006	0.561234213	Mono_4_days vs wildtype_4_days	not_rel	730	705	892	771	1241	889	1043	1125	671	1123	915	1042	807	911	740	618	623	942	965	713	440	341	973	1242	915	1147	1197	992	523	84	86	274	1472.177784	1496.539087	1378.100886	1400.078564	585.5807563	693.990677
451	gene-FQ762_02255	S	Function unknown	462.6767491	0.082971156	0.138688955	0.598253522	0.549670784	NA	Mono_4_days vs wildtype_4_days	NA	357	246	391	331	852	559	834	693	379	766	566	778	558	757	243	303	243	445	447	303	186	215	609	790	668	713	636	789	486	238	214	390	724.6417825	550.7195463	594.7698116	622.0206787	404.8946741	425.5814527
452	gene-FQ762_02260	I	Lipid transport and metabolism	374.0471453	0.710505355	0.230864526	3.077585665	0.002086848	NA	Mono_4_days vs wildtype_4_days	NA	146	173	274	221	932	505	771	762	349	805	630	768	416	810	232	262	187	242	282	209	112	106	413	648	691	686	569	789	456	133	142	485	294.1252956	364.6256085	424.2109086	399.4712225	439.2723188	395.6063009
453	gene-FQ762_02265	H	Coenzyme transport and metabolism	719.5981243	0.126937468	0.326025899	0.389347803	0.697018879	0.75104148	Mono_4_days vs wildtype_4_days	not_rel	464	472	607	520	1166	770	1064	1043	586	1105	943	1007	757	1014	467	482	516	692	715	462	313	214	755	1064	909	966	872	1044	914	232	216	1408	934.2348587	991.1361648	940.7926533	937.7337976	549.2436298	604.2886513
454	gene-FQ762_02270	S	Function unknown	569.1356567	-0.430545901	0.378161438	-1.138524076	0.254901711	NA	Mono_4_days vs wildtype_4_days	NA	384	377	423	359	815	545	712	724	458	728	586	708	647	638	489	437	347	545	488	359	426	219	560	779	610	715	635	646	851	210	203	1164	776.6981353	818.7425723	649.1692167	661.5630077	385.8304624	420.8406026
455	gene-FQ762_02275	T	Signal transduction mechanisms	1621.141311	-0.145238127	0.377564567	-0.384670966	0.700481209	0.754378433	Mono_4_days vs wildtype_4_days	not_rel	1130	1162	1548	1347	2896	2015	2512	2579	1845	2725	1961	2471	1902	2225	1495	1310	1198	1703	1816	1283	1125	628	1937	2665	2088	2387	2190	2412	955	102	82	434	2268.327133	2392.101384	2413.441076	2398.20752	1359.667911	1596.873664
456	gene-FQ762_02280	I	Lipid transport and metabolism	807.0508805	-0.260585366	0.478786075	-0.544262625	0.586260762	0.656898423	Mono_4_days vs wildtype_4_days	not_rel	819	788	1140	875	1025	920	950	1052	654	811	632	735	594	710	720	430	819	1285	1219	938	581	294	629	846	688	689	664	759	249	12	22	59	1650.626375	1665.477342	1763.500323	1584.496624	483.3289785	719.721649
457	gene-FQ762_02285	K	Transcription	464.4601703	0.493229973	0.332616019	1.482880994	0.138106032	NA	Mono_4_days vs wildtype_4_days	NA	126	130	205	180	1348	764	1230	1149	468	1259	1011	1259	791	1196	146	383	132	204	249	129	94	90	1219	1480	1101	1347	1297	1127	598	93	104	196	253.5923716	272.2196418	317.9938062	324.0172864	634.6838578	600.3997465
458	gene-FQ762_02290	S	Function unknown	263.2966238	0.485388858	0.213203363	2.276647288	0.022807297	NA	Mono_4_days vs wildtype_4_days	NA	129	107	146	106	836	436	688	567	219	628	470	617	392	706	79	187	108	138	148	121	76	88	520	734	634	663	554	712	231	74	65	109	260.2859812	227.9662607	225.323651	192.938544	394.6878511	339.763545
459	gene-FQ762_02295	S	Function unknown	790.4618397	-0.006628615	0.082942566	-0.079918134	0.936302367	0.947779474	Mono_4_days vs wildtype_4_days	not_rel	486	490	639	503	1487	936	1430	1295	729	1390	1170	1333	973	1318	389	588	508	701	686	544	341	320	1268	1612	1263	1492	1424	1485	679	311	273	484	978.1847354	1026.3558	991.1248	905.6167751	700.1629194	735.4639917
460	gene-FQ762_02300	S	Function unknown	340.3874818	0.20732313	0.188645639	1.099008337	0.27176443	NA	Mono_4_days vs wildtype_4_days	NA	236	197	225	203	798	420	606	600	278	600	572	693	452	696	112	213	205	269	259	231	88	91	656	847	627	721	682	674	387	139	127	176	478.799321	438.831939	342.7304527	380.3118079	379.0699508	320.4429393
461	gene-FQ762_02305	S	Function unknown	428.1484037	0.409234835	0.520237867	0.786630235	0.431498355	NA	Mono_4_days vs wildtype_4_days	NA	60	77	87	80	1341	725	1102	1020	536	1295	1121	1272	991	1022	65	394	65	103	95	76	49	68	1319	1662	1197	1442	1458	1316	724	46	47	224	120.8283648	161.8866057	134.7934377	144.374634	631.787531	568.6363672
462	gene-FQ762_02310	K	Transcription	720.2789028	0.291114901	0.384262767	0.757593307	0.448694488	0.54218892	Mono_4_days vs wildtype_4_days	not_rel	174	165	223	210	1639	957	1492	1386	688	1686	1471	1613	1292	1347	164	579	132	278	233	173	123	152	1633	2138	1598	1814	1878	1745	1477	255	326	1747	350.2066073	345.5593601	345.900416	378.0551855	771.7146786	752.0183195
463	gene-FQ762_02315	S	Function unknown	1129.462853	0.739251595	0.517456124	1.428626624	0.153111578	0.23955957	Mono_4_days vs wildtype_4_days	not_rel	145	116	152	146	1562	682	1356	1161	454	1344	1138	1344	769	1433	106	355	92	135	130	109	59	73	1073	1466	1256	1371	1167	1488	4897	675	1126	10547	291.4691228	240.9251755	236.3540723	261.4337077	734.4497208	538.1160136
464	gene-FQ762_02320	P	Inorganic ion transport and metabolism	503.4997264	0.797453332	0.593454953	1.343747033	0.179030203	NA	Mono_4_days vs wildtype_4_days	NA	26	39	54	26	1132	488	977	843	282	872	775	965	500	988	56	265	34	39	38	30	20	53	796	1053	906	960	826	1030	1595	181	340	3653	52.32633555	81.64264445	83.7712995	46.79393495	532.9589287	383.554888
465	gene-FQ762_02325	P	Inorganic ion transport and metabolism	715.0709113	0.603892245	0.64754967	0.932580576	0.351036566	0.456369641	Mono_4_days vs wildtype_4_days	not_rel	10	22	26	30	1695	911	1400	1395	579	1554	1370	1570	1141	1435	58	506	28	21	30	25	27	44	1607	2012	1624	1810	1716	1699	2136	261	400	3757	20.09812375	45.6455028	40.44141514	53.6834387	796.8488563	719.1694106
466	gene-FQ762_02330	P	Inorganic ion transport and metabolism	429.844527	0.525151142	0.634136978	0.828135184	0.407593946	NA	Mono_4_days vs wildtype_4_days	NA	6	16	12	8	1338	608	1143	986	455	1137	1041	1247	765	1157	43	382	6	16	14	14	22	68	1121	1625	1170	1351	1267	1275	941	79	109	1303	12.08965347	33.76443944	18.57174013	14.47222291	630.759934	476.0044929
467	gene-FQ762_02335	P	Inorganic ion transport and metabolism	524.7320047	0.697518663	0.688030266	1.013790668	0.310682649	NA	Mono_4_days vs wildtype_4_days	NA	21	25	14	14	1030	478	989	833	344	945	770	942	525	944	47	223	16	28	49	17	18	12	902	1227	987	1060	1049	1076	2079	224	271	3882	42.36220239	53.17854403	21.61636615	25.45657627	486.154702	372.7767631
468	gene-FQ762_02340	E	Amino acid transport and metabolism	244.8548533	0.364698771	0.419696327	0.868958692	0.384869725	NA	Mono_4_days vs wildtype_4_days	NA	87	82	98	93	458	200	357	388	159	409	330	406	267	333	71	144	68	102	141	63	45	46	341	462	383	428	396	421	687	79	153	1331	178.7664136	197.7940307	146.5099079	183.9862287	219.1646295	146.7175097
469	gene-FQ762_02345	S	Function unknown	702.382999	0.447957876	0.483591678	0.926314277	0.354282678	0.459785166	Mono_4_days vs wildtype_4_days	not_rel	203	160	220	182	1813	1045	1621	1575	781	1779	1522	1739	1311	1623	143	622	149	206	245	196	82	121	1794	2247	1750	1894	2007	1796	1395	129	128	1172	408.2160619	333.1582749	341.8324416	326.4325421	852.8300896	823.4990968
470	gene-FQ762_02350	G	Carbohydrate transport and metabolism	677.2571192	0.359260253	0.465245422	0.772195138	0.439998861	0.534811686	Mono_4_days vs wildtype_4_days	not_rel	246	244	355	286	1633	1088	1475	1421	790	1736	1439	1665	1418	1495	178	652	206	366	371	264	89	108	1763	2300	1585	2033	2080	1619	957	62	65	320	495.8269959	515.9491104	549.0836637	518.0600495	770.083725	850.9542081
471	gene-FQ762_02355	S	Function unknown	256.5876151	0.936797593	1.088557911	0.860585903	0.389466153	NA	Mono_4_days vs wildtype_4_days	NA	1	0	2	7	1066	569	1019	837	233	883	777	957	527	1087	15	203	0	0	0	1	1	36	784	1156	895	986	851	1022	372	1	0	78	2.048726131	0	2.994902509	13.74047772	509.7443365	419.6670208
472	gene-FQ762_02360	L	Replication, recombination and repair	136.5814221	1.135848907	0.774703037	1.466173297	0.142601081	NA	Mono_4_days vs wildtype_4_days	NA	3	1	2	4	590	283	543	442	134	472	431	528	237	586	13	105	0	0	1	0	2	10	364	529	510	524	454	586	146	5	6	44	6.087180143	2.230300424	3.045413043	7.499518317	280.2824729	215.8056975
473	gene-FQ762_02365	M	Cell wall/membrane/envelope biogenesis	120.574323	0.680162313	0.422792955	1.608736156	0.107674046	NA	Mono_4_days vs wildtype_4_days	NA	25	9	23	30	444	224	379	337	131	358	319	413	175	362	20	112	20	22	22	19	12	35	325	412	359	407	309	427	139	17	27	56	50.4506729	19.19406048	35.48598754	54.64047558	209.6479765	174.4743558
474	gene-FQ762_02370	-	#N/A	211.1922263	0.025816949	0.244005321	0.10580486	0.915737181	NA	Mono_4_days vs wildtype_4_days	NA	76	73	127	68	397	338	396	438	261	485	404	368	477	308	61	203	67	108	77	72	75	54	536	621	406	567	674	424	364	104	85	179	155.8421259	174.583908	190.168061	133.6339438	189.7755559	248.9489151
475	gene-FQ762_02375	CH	Energy production and conversion	474.242211	0.759204342	0.649313201	1.169242117	0.242306097	NA	Mono_4_days vs wildtype_4_days	NA	45	26	48	39	1775	931	1563	1367	520	1518	1413	1561	959	1558	47	450	23	45	52	33	15	62	1422	1944	1634	1744	1447	1663	656	37	28	202	90.47278313	54.06606479	74.61119381	69.88972804	834.7703928	734.1444788
476	gene-FQ762_02380	K	Transcription	317.1201382	0.149040222	0.139076682	1.071640624	0.283881479	NA	Mono_4_days vs wildtype_4_days	NA	189	181	205	214	664	401	632	589	304	591	479	571	367	602	149	184	160	255	245	203	141	136	424	693	507	632	538	596	304	134	195	175	382.3176151	393.3233732	314.544802	394.5185974	314.3778844	309.5498991
477	gene-FQ762_02385	CH	Energy production and conversion	439.7920799	0.793502436	0.575099763	1.379764847	0.167659059	NA	Mono_4_days vs wildtype_4_days	NA	50	36	84	52	1768	764	1599	1332	483	1332	1219	1401	876	1524	45	407	37	51	75	43	28	77	1305	1683	1432	1544	1366	1452	521	31	40	126	100.5002986	74.73941453	130.6325558	93.08889389	831.2541545	602.9372817
478	gene-FQ762_02390	K	Transcription	325.4701693	0.269095664	0.180123598	1.493950081	0.135188667	NA	Mono_4_days vs wildtype_4_days	NA	181	199	241	228	766	408	683	524	245	577	494	639	340	630	153	182	197	272	327	220	103	125	522	664	543	547	472	613	256	175	169	155	367.4505576	446.0858507	366.4848624	428.7969274	364.0671073	310.4330424
479	gene-FQ762_02395	G	Carbohydrate transport and metabolism	1676.415443	0.455575541	0.370375388	1.230037298	0.218683138	0.319061017	Mono_4_days vs wildtype_4_days	not_rel	554	580	804	706	4781	2503	4271	4051	1685	4344	3627	4285	3014	4202	656	1358	543	866	855	637	430	360	3905	5139	4326	4466	4224	4539	1990	165	176	643	1110.451302	1182.964346	1256.966802	1249.415934	2241.112201	1992.794648
480	gene-FQ762_02400	S	Function unknown	90.85793631	-0.121241348	0.498333542	-0.243293573	0.807777983	NA	Mono_4_days vs wildtype_4_days	NA	83	96	189	105	77	73	66	105	80	85	58	58	57	59	98	54	74	120	113	97	48	41	33	49	46	64	40	47	46	33	27	73	176.2348729	179.9886238	323.3661763	196.0137702	41.77625939	52.35441615
481	gene-FQ762_02405	P	Inorganic ion transport and metabolism	1454.078272	-0.230291316	0.213965569	-1.076300811	0.281792746	0.388358561	Mono_4_days vs wildtype_4_days	not_rel	1224	1241	1731	1287	2087	1575	1832	2008	1229	2092	1571	1721	1732	1786	1023	1093	1123	1699	1753	1183	781	498	1898	2361	1698	2116	2078	1894	1108	350	314	524	2461.79149	2587.016407	2688.685798	2310.045847	981.9046454	1240.461151
482	gene-FQ762_02410	V	Defense mechanisms	1447.342855	-0.224673441	0.180804176	-1.242634137	0.214002685	0.313941868	Mono_4_days vs wildtype_4_days	not_rel	1153	955	1423	1238	2395	1582	2265	2163	1150	2319	1719	2205	1639	2046	1010	1035	968	1394	1417	1128	842	612	2015	2552	2063	2214	1925	2181	1121	491	537	622	2314.838062	1967.824197	2217.934139	2205.489777	1124.628637	1253.138062
483	gene-FQ762_02415	Q	Secondary metabolites biosynthesis, transport and catabolism	8126.329116	0.034353456	0.197807787	0.173670895	0.862124112	0.886602854	Mono_4_days vs wildtype_4_days	not_rel	4509	4729	6195	5475	17059	10398	15150	14682	7367	16119	12944	15303	11828	15095	4978	6834	4502	6623	6376	4929	3854	2620	14677	18738	15001	16344	15816	15959	7877	1615	1472	3108	9030.077069	9593.071563	9700.91577	9654.984179	7988.945188	8301.003026
484	gene-FQ762_02420	V	Defense mechanisms	2702.710212	-0.648111771	0.333820412	-1.941498329	0.052197862	0.104623773	Mono_4_days vs wildtype_4_days	not_rel	2402	2396	3113	2800	3275	2508	2875	2932	2171	3101	2423	2848	2509	2627	2489	2019	2174	3326	3348	2435	2038	1262	2574	3261	2433	2646	2754	2750	1516	1009	1003	980	4820.79674	4926.528743	4855.115958	4981.27677	1537.295963	1988.752576
485	gene-FQ762_02425	P	Inorganic ion transport and metabolism	3852.973768	-1.512929659	0.679221366	-2.227447095	0.025917408	0.066426429	Mono_4_days vs wildtype_4_days	not_rel	4555	4551	5786	5090	1833	2535	1721	2217	2579	1822	992	1158	2218	1202	4569	2570	4397	5765	6028	4720	3608	2154	933	1273	617	710	1133	722	1086	1441	1441	1402	9163.382156	9501.136357	8983.196878	9144.767389	862.6112198	1995.104289
486	gene-FQ762_02430	HP	Coenzyme transport and metabolism	1265.901639	-0.430990044	0.413639122	-1.041947005	0.297436249	0.403853018	Mono_4_days vs wildtype_4_days	not_rel	1491	1385	1749	1493	1201	994	1101	1134	836	1062	769	1033	765	898	1044	697	1203	1690	1800	1383	701	465	668	942	850	785	730	892	668	741	670	618	3003.896771	2920.3232	2707.506663	2699.409052	566.0972579	778.524951
487	gene-FQ762_02435	P	Inorganic ion transport and metabolism	1002.016996	-0.340095668	0.172833652	-1.967763008	0.049095312	0.100169308	Mono_4_days vs wildtype_4_days	not_rel	678	699	834	853	1774	1094	1560	1476	816	1620	1238	1579	1236	1462	630	729	671	1033	990	679	620	509	1538	1839	1357	1562	1617	1585	833	373	308	325	1363.528967	1456.377274	1295.619797	1530.532353	834.5692055	861.8532308
488	gene-FQ762_02440	P	Inorganic ion transport and metabolism	1426.710611	-0.827970448	0.410941234	-2.014814723	0.043924066	0.092958722	Mono_4_days vs wildtype_4_days	not_rel	1283	1430	1753	1508	1561	1213	1278	1473	1051	1403	994	1199	1140	1164	1304	942	1337	2059	1889	1321	1145	816	979	1456	1128	1126	1154	1192	628	548	608	412	2580.67282	2982.653015	2722.411767	2707.680815	734.4957261	955.0933992
489	gene-FQ762_02445	Q	Secondary metabolites biosynthesis, transport and catabolism	1637.609993	-0.677783609	0.392733927	-1.725808652	0.084381843	0.150048505	Mono_4_days vs wildtype_4_days	not_rel	1661	1755	2239	2121	1740	1452	1595	1581	1027	1449	1130	1362	1267	1316	1448	958	1680	2417	2373	1865	1264	774	1068	1442	1162	1161	1181	1271	571	285	280	451	3337.02371	3632.270078	3485.192048	3789.360465	817.6658553	1147.650782
490	gene-FQ762_02450	J	Translation, ribosomal structure and biogenesis	1066.548331	-0.590787649	0.361680496	-1.633451777	0.102374015	0.173880011	Mono_4_days vs wildtype_4_days	not_rel	1235	1211	1644	1353	1085	914	1019	970	634	1027	693	953	779	927	852	578	1015	1423	1466	1192	694	459	737	983	801	807	778	812	411	310	288	278	2486.289151	2540.438422	2548.784726	2438.372039	511.0064651	717.6422861
6310	gene-FQ762_31550	-	#N/A	7782.542876	-1.737010489	0.534139395	-3.251979733	0.001146042	0.016780167	Mono_4_days vs wildtype_4_days	down_sig	5884	5605	7540	6460	4223	4457	3897	4672	5142	5763	3654	3645	5997	3348	6758	5560	5493	8144	8291	5781	7341	5795	3849	4502	2785	3490	4014	2769	8670	10262	9754	12351	11822.8679	11610.95446	11733.49867	11548.10107	1984.783907	3521.214689
492	gene-FQ762_02460	E	Amino acid transport and metabolism	801.1569814	0.576388207	0.413311359	1.394561737	0.16314804	0.25296217	Mono_4_days vs wildtype_4_days	not_rel	124	115	158	112	2747	1359	2474	2213	847	2343	2138	2465	1599	2459	97	632	115	184	182	106	104	245	2177	2808	2320	2523	2304	2571	1088	203	179	350	248.8130945	236.1307643	246.5223373	199.0727896	1289.148221	1078.376717
493	gene-FQ762_02465	D	Cell cycle control, cell division, chromosome partitioning	317.9581924	0.552713431	0.567704442	0.973593634	0.330258348	NA	Mono_4_days vs wildtype_4_days	NA	52	50	51	43	1035	531	966	884	325	911	853	971	652	873	32	298	36	73	100	59	24	62	977	1275	970	1167	1114	1093	513	32	24	144	106.0664946	116.5010231	76.75736235	83.01418269	493.8217473	396.4891769
494	gene-FQ762_02470	S	Function unknown	371.5899148	0.834756922	0.667140755	1.251245582	0.210844893	NA	Mono_4_days vs wildtype_4_days	NA	22	12	14	18	1567	712	1283	1180	406	1266	1088	1270	750	1367	44	352	10	11	19	14	11	60	1074	1564	1318	1309	1108	1417	454	12	26	116	44.27899633	25.13158982	21.71572118	32.40473019	737.8138508	559.4953432
495	gene-FQ762_02475	L	Replication, recombination and repair	1821.531176	-0.624484445	0.240847803	-2.592859208	0.009518173	0.043378074	Mono_4_days vs wildtype_4_days	not_rel	1255	1101	1413	1296	2472	1726	2190	2225	1520	2457	1985	2229	1840	2052	1023	1284	1099	1474	1622	1131	1014	1294	2253	2677	2095	2361	2384	2304	1893	1881	1731	1648	2521.650913	2280.456553	2198.950985	2316.571502	1161.79884	1363.701171
496	gene-FQ762_02480	G	Carbohydrate transport and metabolism	1209.598281	0.341379608	0.213567282	1.598463982	0.109939755	0.184379061	Mono_4_days vs wildtype_4_days	not_rel	411	351	458	457	3797	1777	3193	2850	1101	2928	2682	3182	1916	3375	321	898	347	531	538	375	422	435	2728	3528	3178	3109	2760	3334	1202	415	358	618	823.9693805	716.7190308	715.7881628	809.3617291	1780.210606	1413.970547
497	gene-FQ762_02485	H	Coenzyme transport and metabolism	2074.461173	-0.884551702	0.412877753	-2.142405823	0.03216084	0.076055044	Mono_4_days vs wildtype_4_days	not_rel	2130	2134	2663	2511	1544	1374	1380	1631	1197	1578	1062	1311	1255	1237	1154	941	1971	2781	3113	2167	1024	1206	1198	1592	1071	1256	1187	1204	1237	2002	1949	1281	4292.837826	4510.315544	4119.474877	4547.052598	728.0584807	1074.888637
498	gene-FQ762_02490	IQ	Lipid transport and metabolism	253.6850478	-0.23968908	0.166981135	-1.435426104	0.151165712	NA	Mono_4_days vs wildtype_4_days	NA	147	121	200	171	407	309	329	416	299	509	352	408	455	297	125	264	134	182	224	117	93	103	466	614	355	461	551	416	353	135	110	148	300.4197302	285.7979953	300.1478448	333.3525581	194.386874	229.1331626
499	gene-FQ762_02495	K	Transcription	248.1051318	0.398930881	0.365807094	1.090549877	0.275470995	NA	Mono_4_days vs wildtype_4_days	NA	61	43	74	45	763	410	652	643	301	728	578	688	517	682	46	207	63	68	75	42	33	73	702	913	643	743	684	801	315	72	84	89	123.6377943	95.10158426	112.9527187	83.91164701	362.0736982	313.8586197
500	gene-FQ762_02500	C	Energy production and conversion	987.1210662	0.093741017	0.223257738	0.419878017	0.674574568	0.732592948	Mono_4_days vs wildtype_4_days	not_rel	774	798	972	978	1779	1106	1654	1473	724	1485	1249	1530	914	1590	661	607	696	1050	1184	805	536	289	1088	1526	1383	1406	1118	1515	746	277	243	511	1554.276741	1646.650764	1514.351258	1743.901082	835.571393	875.4725004
501	gene-FQ762_02505	IQ	Lipid transport and metabolism	135.2611558	0.663362098	0.546594831	1.21362673	0.224890295	NA	Mono_4_days vs wildtype_4_days	NA	23	33	30	14	424	248	406	390	162	453	332	411	261	368	21	114	27	46	41	18	14	21	428	527	410	460	417	460	191	8	10	60	52.5782192	71.81137508	51.68306808	29.06153391	221.7990155	172.8826472
502	gene-FQ762_02510	IQ	Lipid transport and metabolism	344.6612564	0.608573531	0.538025018	1.131124968	0.258002497	NA	Mono_4_days vs wildtype_4_days	NA	53	63	41	48	1179	569	991	927	403	1038	971	1077	698	1049	28	319	29	66	89	43	30	55	977	1309	1088	1163	1171	1149	492	49	55	164	106.9141298	134.009931	63.30507231	87.27969008	556.4819356	443.7447243
503	gene-FQ762_02515	K	Transcription	251.1893737	0.238136354	0.125447507	1.898294832	0.057657254	NA	Mono_4_days vs wildtype_4_days	NA	135	105	189	139	566	365	443	449	225	436	394	502	323	478	105	201	93	187	184	122	85	90	405	533	452	464	451	485	293	170	192	175	273.1027281	228.3178569	289.9336293	256.3580954	268.0060309	281.6770543
504	gene-FQ762_02520	D	Cell cycle control, cell division, chromosome partitioning	1171.034775	-0.638830241	0.385727911	-1.656168048	0.097687792	0.167505354	Mono_4_days vs wildtype_4_days	not_rel	982	1067	1461	1304	1439	901	1119	1283	714	1174	859	1130	705	1165	714	547	1131	1596	1517	1105	728	747	740	1080	934	916	815	1036	623	890	828	550	1975.064741	2224.292108	2269.306731	2340.559273	677.0296045	709.6225375
505	gene-FQ762_02525	S	Function unknown	524.0664442	0.051791137	0.132041109	0.392234942	0.694884629	NA	Mono_4_days vs wildtype_4_days	NA	212	196	291	273	1151	656	1066	1018	496	1064	919	1129	823	1119	184	420	175	274	292	190	167	251	987	1344	1052	1227	1084	1194	607	346	372	338	428.3918628	422.6467738	447.5374666	500.7926979	544.347477	508.2863037
506	gene-FQ762_02530	S	Function unknown	353.3606733	0.239304172	0.477813606	0.50083164	0.616489616	NA	Mono_4_days vs wildtype_4_days	NA	35	45	65	33	942	567	913	847	404	1067	921	948	847	857	37	437	28	57	51	28	51	62	1188	1396	1004	1240	1204	1083	650	98	81	251	70.72507169	97.03624909	99.9654135	60.53538106	445.5041905	439.326729
507	gene-FQ762_02535	E	Amino acid transport and metabolism	583.5695072	0.554379093	0.524867825	1.056226096	0.290864931	NA	Mono_4_days vs wildtype_4_days	NA	49	50	71	43	1779	996	1738	1502	662	1854	1701	1708	1390	1576	70	636	65	68	75	42	39	95	1730	2232	1661	1910	2042	1805	1053	121	123	359	98.50939765	103.935951	110.3741481	77.04010301	836.6017748	785.539129
508	gene-FQ762_02540	T	Signal transduction mechanisms	115.2021428	0.483870386	0.701353264	0.689909652	0.490251006	NA	Mono_4_days vs wildtype_4_days	NA	13	13	15	8	433	198	358	287	104	388	314	347	290	369	6	103	11	11	26	9	4	18	415	540	382	468	426	414	210	4	10	40	27.9977154	32.29662132	23.05943724	16.67878397	210.6485646	139.2004663
509	gene-FQ762_02545	C	Energy production and conversion	22.84856799	0.837892563	0.724515602	1.15648657	0.24748219	NA	Mono_4_days vs wildtype_4_days	NA	2	0	3	5	91	46	74	60	36	68	67	71	54	41	5	29	0	0	14	4	4	3	65	80	51	65	82	61	52	0	1	7	4.340327631	0	5.223855154	9.861478781	49.263951	32.63602805
510	gene-FQ762_02550	L	Replication, recombination and repair	229.2308106	0.79615944	0.62079325	1.282487271	0.199671768	NA	Mono_4_days vs wildtype_4_days	NA	24	14	28	24	912	445	766	674	241	735	656	754	461	733	16	224	24	29	36	20	17	30	655	924	758	803	748	806	315	12	17	75	48.43019706	29.84729107	43.20455303	43.70289189	430.6048012	346.6679083
511	gene-FQ762_02555	K	Transcription	283.9159553	0.743276102	0.378865887	1.961844884	0.049780546	NA	Mono_4_days vs wildtype_4_days	NA	111	95	146	101	873	449	853	708	259	789	618	803	462	753	52	228	78	118	135	75	42	38	667	872	778	827	726	916	295	79	50	128	224.7004475	207.7023745	223.6240122	186.9030364	413.6899366	345.6324068
512	gene-FQ762_02560	K	Transcription	728.1679973	-0.316137613	0.125958021	-2.509864876	0.012077737	0.047090628	Mono_4_days vs wildtype_4_days	not_rel	455	428	522	515	1131	775	1121	1000	683	1199	975	1081	1044	950	352	537	378	554	643	418	272	375	1349	1450	1041	1297	1379	1059	870	521	504	503	921.1075377	936.4494385	799.3715144	953.4890258	535.9766491	596.3809966
513	gene-FQ762_02565	L	Replication, recombination and repair	309.8735571	0.678224907	0.427031085	1.588233107	0.112233637	NA	Mono_4_days vs wildtype_4_days	NA	42	36	80	57	1145	512	980	903	320	873	828	981	545	858	47	239	59	83	54	39	34	66	871	1111	999	1027	999	1038	355	67	66	123	84.68872786	76.33451016	123.6362464	103.4344579	540.1851552	399.9009013
514	gene-FQ762_02570	K	Transcription	178.4864876	0.542579063	0.318574692	1.703145534	0.088540836	NA	Mono_4_days vs wildtype_4_days	NA	66	38	79	45	600	241	479	462	161	406	372	471	258	445	28	124	35	70	96	49	31	57	371	587	482	518	438	511	233	97	102	101	134.5874192	88.36375672	118.938889	86.74873474	286.3100051	180.1372219
515	gene-FQ762_02575	G	Carbohydrate transport and metabolism	328.6347169	0.765334939	0.259976564	2.943861274	0.003241453	NA	Mono_4_days vs wildtype_4_days	NA	132	152	167	119	1005	541	920	826	271	761	610	913	449	972	107	197	133	157	196	132	74	80	602	843	890	750	598	903	296	132	125	135	265.8224026	319.5683646	258.7414265	214.7572681	473.4872995	424.3203789
6155	gene-FQ762_30775	-	#N/A	1663.598869	-1.738133554	0.56378573	-3.082968335	0.00204947	0.023057929	Mono_4_days vs wildtype_4_days	down_sig	1197	1153	1458	1334	971	871	833	923	928	961	656	778	891	820	1040	877	1169	1559	1703	1219	1127	1753	542	733	563	565	632	580	1709	3239	3215	2094	2414.866787	2454.123903	2250.780601	2426.614383	458.352473	679.0614066
517	gene-FQ762_02585	I	Lipid transport and metabolism	1159.783891	-0.94120111	0.430547225	-2.186057778	0.028811378	0.070979822	Mono_4_days vs wildtype_4_days	not_rel	969	892	1278	1066	1246	906	1012	1014	796	1211	824	976	831	872	831	619	863	1277	1365	954	843	818	724	1050	902	899	823	1023	809	1285	1198	773	1952.870556	1884.848311	1977.1107	1930.082038	587.5171246	708.8486817
5558	gene-FQ762_27790	-	#N/A	875.7849128	-1.739163194	0.505572829	-3.439985487	0.000581745	0.011502632	Mono_4_days vs wildtype_4_days	down_sig	190	165	294	187	261	225	178	264	216	228	174	203	228	163	226	174	169	267	280	221	315	625	205	230	203	219	245	165	2454	3567	3661	3966	364.9538605	288.6923814	471.1013221	325.7552996	138.374278	166.0042699
519	gene-FQ762_02595	S	Function unknown	297.261975	0.608337971	0.621491764	0.978835129	0.327661449	NA	Mono_4_days vs wildtype_4_days	NA	24	23	25	19	1091	504	959	811	342	883	878	941	657	976	33	256	29	21	23	38	27	26	960	1231	1005	981	1001	1054	461	28	22	145	48.41838169	48.95476996	38.5936317	34.56197398	514.9974748	392.9356475
520	gene-FQ762_02600	G	Carbohydrate transport and metabolism	532.5875114	0.761010407	0.662753845	1.148254985	0.250863316	NA	Mono_4_days vs wildtype_4_days	NA	11	35	31	31	2148	1002	1832	1587	592	1670	1422	1881	1082	1724	37	499	17	40	42	17	13	85	1615	2243	1780	1846	1775	1934	783	56	55	223	22.09528978	72.34956123	48.27174592	55.34040137	1009.186432	792.454642
521	gene-FQ762_02605	K	Transcription	384.248258	0.669703708	0.256969726	2.606158007	0.009156421	NA	Mono_4_days vs wildtype_4_days	NA	144	153	186	140	1245	565	1018	916	286	833	771	1018	457	1144	116	227	161	191	224	153	103	89	713	1001	971	1013	775	1037	359	167	167	221	290.1709171	323.0060822	287.82516	253.3351718	586.9600569	442.2462478
522	gene-FQ762_02610	G	Carbohydrate transport and metabolism	457.3847728	0.952784094	0.804187223	1.184778951	0.236104857	NA	Mono_4_days vs wildtype_4_days	NA	9	6	11	5	1871	861	1652	1403	523	1448	1354	1801	954	1743	19	403	5	10	2	9	6	51	1301	1746	1747	1748	1438	1932	571	14	17	164	18.08685399	12.44226432	17.11249147	8.944219536	879.5127373	679.8733581
523	gene-FQ762_02615	G	Carbohydrate transport and metabolism	176.8539308	1.088763957	0.627988677	1.733731827	0.082965677	NA	Mono_4_days vs wildtype_4_days	NA	3	2	7	6	831	352	613	647	169	587	536	684	296	721	17	128	2	1	5	5	13	19	466	648	692	619	495	739	172	12	16	75	6.04141824	4.204846902	10.84544901	10.82809755	391.5103939	276.0827604
524	gene-FQ762_02620	G	Carbohydrate transport and metabolism	298.9512052	0.624738698	0.488234104	1.279588405	0.20068993	NA	Mono_4_days vs wildtype_4_days	NA	48	39	41	53	1145	521	897	853	287	877	791	994	533	984	47	259	28	62	41	33	19	84	907	1076	931	1063	917	992	372	45	41	134	96.71094163	82.26747306	63.46139461	95.85205027	539.7378447	407.9764564
525	gene-FQ762_02625	G	Carbohydrate transport and metabolism	799.3648045	0.500873578	0.517523217	0.967828228	0.333130164	0.439078911	Mono_4_days vs wildtype_4_days	not_rel	69	69	79	71	2596	1526	2193	2180	954	2443	2057	2316	1842	2241	109	804	60	100	101	93	67	203	2446	3086	2312	2747	2718	2608	1332	104	98	491	138.5297678	142.1835466	123.130509	126.4893539	1219.021146	1208.755285
526	gene-FQ762_02630	G	Carbohydrate transport and metabolism	282.6871763	0.845243006	0.524044096	1.61292344	0.106761142	NA	Mono_4_days vs wildtype_4_days	NA	39	25	33	42	1125	516	962	860	284	916	800	981	527	969	17	236	21	28	24	34	24	54	763	1005	936	952	787	1026	331	53	50	111	78.33717557	51.6754106	51.386895	74.97464667	528.5494519	408.1015353
527	gene-FQ762_02635	-	#N/A	234.5648487	-0.047435366	0.194078517	-0.244413277	0.80691076	NA	Mono_4_days vs wildtype_4_days	NA	83	55	112	98	469	303	393	456	285	522	433	525	439	396	69	225	64	97	111	82	70	110	590	666	513	590	658	573	377	122	113	181	178.8943372	106.8747541	194.995735	189.768075	254.183478	215.5614667
528	gene-FQ762_02640	S	Function unknown	304.0835097	0.685065619	0.369637245	1.853345756	0.063832817	NA	Mono_4_days vs wildtype_4_days	NA	34	60	72	63	1147	478	952	817	276	907	794	973	496	965	54	215	45	87	62	48	42	90	732	996	960	1005	741	979	334	91	92	189	68.52654083	126.8426988	111.371249	114.1008466	540.877229	373.8997528
529	gene-FQ762_02645	G	Carbohydrate transport and metabolism	465.596947	0.619705811	0.56965281	1.087865802	0.276654355	NA	Mono_4_days vs wildtype_4_days	NA	51	52	37	21	1685	838	1448	1228	524	1435	1310	1485	1059	1562	34	425	28	45	46	31	37	86	1426	1760	1461	1597	1546	1636	688	64	67	228	102.470345	107.6842847	57.58383068	37.53226454	791.8958448	662.1626255
530	gene-FQ762_02650	G	Carbohydrate transport and metabolism	183.7174211	0.866072259	0.438020241	1.977242551	0.04801422	NA	Mono_4_days vs wildtype_4_days	NA	21	20	23	18	732	321	598	609	195	564	490	635	373	653	36	136	12	22	21	23	25	29	428	689	583	592	482	680	222	30	38	77	42.27597346	41.9493902	35.65985764	32.4362367	344.7438309	252.0580303
531	gene-FQ762_02655	G	Carbohydrate transport and metabolism	189.7815098	0.719647951	0.449454693	1.60115794	0.109341942	NA	Mono_4_days vs wildtype_4_days	NA	13	14	29	16	841	322	595	524	200	581	464	621	337	629	22	146	15	28	30	32	22	44	495	721	653	662	523	690	232	42	42	91	26.18160771	29.45000595	44.92387652	28.88502513	396.2566909	252.4856904
532	gene-FQ762_02660	G	Carbohydrate transport and metabolism	531.702111	0.554023049	0.437178164	1.267270636	0.205058536	NA	Mono_4_days vs wildtype_4_days	NA	54	44	48	56	1942	885	1689	1475	491	1586	1401	1622	1008	1689	58	482	37	56	75	55	69	147	1533	2003	1681	1868	1601	1835	679	126	130	345	108.4991069	91.12341722	74.7018975	100.0902578	912.6875556	699.2780904
533	gene-FQ762_02665	T	Signal transduction mechanisms	1306.897937	0.557839081	0.645536204	0.864148404	0.387506372	0.489300859	Mono_4_days vs wildtype_4_days	not_rel	143	149	151	134	4188	2338	3947	3536	1491	4084	3619	4056	2902	3855	137	1263	109	184	164	139	86	131	4265	5298	4089	4679	4496	4447	2168	78	86	572	286.749271	304.6756861	235.8924296	237.5350626	1964.003973	1859.0594
1725	gene-FQ762_08625	-	#N/A	3610.425505	-1.739329782	0.690162771	-2.520173291	0.011729707	0.046760039	Mono_4_days vs wildtype_4_days	down_sig	3445	3226	4369	3742	1918	2799	1727	2504	3187	2331	1201	1414	1960	1128	4298	2238	3581	5056	5548	3694	4652	2582	1083	1555	761	964	1380	768	1340	1786	1864	1897	6970.364433	7023.926977	6699.794272	6907.006108	908.3835764	2158.744219
535	gene-FQ762_02675	S	Function unknown	1124.696945	0.020456249	0.285342836	0.071690074	0.942848555	0.9534709	Mono_4_days vs wildtype_4_days	not_rel	409	277	419	427	2712	1676	2484	2362	1289	2894	2354	2751	2226	2443	337	991	280	413	498	303	333	492	3013	3525	2633	3255	3119	2799	1678	223	258	704	821.2991054	571.50286	652.8181804	761.3284439	1273.75876	1326.756108
536	gene-FQ762_02680	G	Carbohydrate transport and metabolism	801.4433263	0.750063215	0.482025355	1.556065893	0.119692424	0.196896422	Mono_4_days vs wildtype_4_days	not_rel	117	109	145	103	2964	1412	2544	2206	777	2423	2213	2619	1463	2830	108	585	78	129	154	100	60	156	2100	2945	2630	2601	2265	2797	1085	166	159	353	234.6276441	222.970916	226.492733	182.6294324	1390.090633	1122.531684
537	gene-FQ762_02685	C	Energy production and conversion	2629.34326	-0.075626795	0.122018786	-0.619796325	0.535391888	0.614576899	Mono_4_days vs wildtype_4_days	not_rel	1751	1693	2241	2018	4970	2851	4340	3983	1977	4462	3628	4299	3022	4591	1238	1576	1715	2440	2579	1892	1340	1000	3703	4854	4180	4313	4058	4358	2290	1259	1224	1758	3509.806105	3453.391775	3503.451504	3571.518776	2329.748579	2269.741093
538	gene-FQ762_02690	Q	Secondary metabolites biosynthesis, transport and catabolism	535.3694337	0.411830842	0.86133958	0.478128315	0.63255888	NA	Mono_4_days vs wildtype_4_days	NA	9	7	21	10	1635	1018	1400	1362	760	1806	1475	1541	1510	1361	43	721	5	14	7	11	5	97	1867	2266	1630	1974	2099	1582	1150	6	12	378	18.11142841	14.64566075	32.58307226	17.99123033	769.7066031	800.3377532
539	gene-FQ762_02695	IQ	Lipid transport and metabolism	572.4606428	0.448466647	0.855950607	0.523939867	0.600320365	NA	Mono_4_days vs wildtype_4_days	NA	4	10	16	6	1684	1017	1675	1468	812	1969	1648	1767	1577	1481	39	681	4	15	1	7	11	70	2023	2389	1648	2047	2403	1875	1219	12	21	358	8.038067421	20.72817037	24.89408867	10.73007663	791.5514745	803.2268165
540	gene-FQ762_02700	IQ	Lipid transport and metabolism	78.46720535	1.023263999	0.805854285	1.269787874	0.204160201	NA	Mono_4_days vs wildtype_4_days	NA	3	2	0	1	317	155	314	276	72	245	223	265	155	305	1	76	1	0	3	2	3	8	235	335	315	311	248	356	131	4	5	28	6.713126012	4.761537508	0	2.10078125	159.5118952	107.2204135
541	gene-FQ762_02705	S	Function unknown	520.7081555	0.249690972	0.332721559	0.750450237	0.452983584	NA	Mono_4_days vs wildtype_4_days	NA	94	115	131	115	1437	780	1235	1201	579	1439	1232	1360	1100	1119	93	500	87	155	166	76	96	146	1481	1779	1461	1605	1659	1510	823	202	221	275	189.3512848	242.2351279	202.8521559	207.7894389	677.2238406	611.2142167
542	gene-FQ762_02710	T	Signal transduction mechanisms	744.269911	0.281453927	0.286503495	0.982375196	0.325915042	0.432051934	Mono_4_days vs wildtype_4_days	not_rel	204	208	247	238	2025	1158	1748	1607	810	1999	1651	1823	1430	1702	204	689	198	253	288	207	172	184	1949	2428	1728	2176	2167	1981	1121	228	266	391	409.8813801	430.7371387	384.4109778	425.3656648	951.6849173	915.0170887
543	gene-FQ762_02715	T	Signal transduction mechanisms	315.0965457	0.055163468	0.15945076	0.345959264	0.729373329	NA	Mono_4_days vs wildtype_4_days	NA	137	152	166	180	812	425	590	607	279	647	509	638	486	708	112	255	131	145	208	150	88	137	718	845	677	717	749	686	357	144	124	187	276.5435536	324.8510471	255.9594784	328.2905842	383.5122191	330.6993605
544	gene-FQ762_02720	-	#N/A	332.3695932	-0.141887498	0.213545536	-0.664436734	0.506410828	NA	Mono_4_days vs wildtype_4_days	NA	149	136	264	159	548	445	482	555	456	661	530	616	667	451	106	399	129	193	168	157	100	123	705	845	610	785	903	594	558	124	151	303	303.8412948	316.2492346	397.4666672	306.5121961	261.4964713	332.6185218
545	gene-FQ762_02725	-	#N/A	28.03668629	-0.256840449	0.290388671	-0.884471314	0.376441841	NA	Mono_4_days vs wildtype_4_days	NA	8	17	23	15	50	44	32	37	22	50	36	51	65	31	16	18	8	21	14	10	7	20	66	59	48	64	80	55	29	15	22	25	17.24282768	33.03401491	40.04376702	29.04613393	27.09845182	31.30265523
546	gene-FQ762_02730	G	Carbohydrate transport and metabolism	622.7710746	0.706091728	0.614390148	1.149256266	0.250450326	0.353725338	Mono_4_days vs wildtype_4_days	not_rel	40	41	49	61	2300	1175	1958	1761	692	2098	1656	2142	1297	2092	64	550	21	37	30	46	22	97	1901	2458	2204	2283	2158	2304	844	58	64	209	80.29476576	84.40288878	76.39445265	108.6047949	1079.846753	931.1794321
547	gene-FQ762_02735	M	Cell wall/membrane/envelope biogenesis	649.3784967	0.563933093	0.68861489	0.818938279	0.412821629	0.510122032	Mono_4_days vs wildtype_4_days	not_rel	35	45	43	27	2187	1127	1964	1794	862	2072	1774	2121	1491	1988	49	647	29	48	61	39	31	73	2158	2657	2150	2356	2248	2192	1062	32	38	386	70.27229828	92.75860605	67.01390145	48.11173118	1027.020827	892.5604864
548	gene-FQ762_02740	E	Amino acid transport and metabolism	695.1088838	0.531883781	0.647512807	0.821425885	0.411403724	0.509045843	Mono_4_days vs wildtype_4_days	not_rel	60	51	111	77	2108	1321	2005	1837	845	2194	1892	2108	1612	2122	58	742	70	81	75	47	43	85	2229	2828	2159	2480	2358	2374	1156	44	51	346	120.486569	105.2370789	172.9351745	137.3010054	990.0980869	1045.659288
549	gene-FQ762_02745	K	Transcription	1405.738658	-0.45993408	0.18695662	-2.460111227	0.013889396	0.04901651	Mono_4_days vs wildtype_4_days	not_rel	1046	934	1376	1095	1887	1460	1639	1776	1395	2145	1546	1753	1881	1501	801	1115	897	1357	1489	1068	739	671	1944	2416	1600	2042	2310	1720	1587	730	687	980	2104.654533	1952.334869	2135.555948	1968.863259	888.2048511	1148.355049
550	gene-FQ762_02750	-	#N/A	69.62162009	0.383222767	0.237958575	1.61046	0.107297471	NA	Mono_4_days vs wildtype_4_days	NA	40	20	50	20	159	111	157	154	74	187	137	191	92	140	34	55	28	21	37	23	36	13	122	174	128	155	151	150	91	32	35	42	90.8151011	46.37540468	84.28400466	42.00219594	81.37277553	76.63604941
551	gene-FQ762_02755	S	Function unknown	838.1251589	-0.00377406	0.213216752	-0.017700581	0.985877717	0.987791578	Mono_4_days vs wildtype_4_days	not_rel	343	393	548	450	1696	1167	1553	1545	919	1757	1440	1631	1548	1482	355	768	374	482	472	410	311	248	1857	2353	1569	1962	2038	1604	1138	272	225	601	690.2466605	822.249239	850.2630285	809.6053648	798.4234856	917.4795265
1544	gene-FQ762_07720	-	#N/A	7200.127675	-1.750857839	0.5768605	-3.035149468	0.002404165	0.024773139	Mono_4_days vs wildtype_4_days	down_sig	5955	6178	7237	6590	3764	3802	3454	3821	4187	4131	2517	2916	4020	2824	5521	3876	5541	8082	8862	5927	6272	5605	2295	3147	1992	2206	2517	2099	7499	10282	9509	11187	11954.84764	12724.63079	11281.26041	11736.79676	1767.346971	3012.288746
4272	gene-FQ762_21360	-	#N/A	2492.313166	-1.751873027	0.557260975	-3.143720997	0.001668144	0.02092494	Mono_4_days vs wildtype_4_days	down_sig	2063	2220	2745	2354	1472	1470	1259	1574	1787	1628	1055	1296	1582	1249	2042	1473	2108	3071	2908	2340	2453	2079	995	1361	899	1070	1110	965	1823	2516	2541	2660	4159.33804	4703.552478	4243.25786	4269.488431	694.367583	1148.622472
554	gene-FQ762_02770	T	Signal transduction mechanisms	534.9228315	-0.282256341	0.341387052	-0.826792756	0.408354537	NA	Mono_4_days vs wildtype_4_days	NA	508	477	623	536	784	489	614	607	311	567	422	588	362	612	361	273	498	663	706	524	309	257	401	514	514	511	392	542	265	323	339	275	1021.608878	993.6309959	967.8906708	961.6129884	368.816144	385.2734505
555	gene-FQ762_02775	S	Function unknown	1573.198418	-0.281907829	0.244294154	-1.153968787	0.248512966	0.351648401	Mono_4_days vs wildtype_4_days	not_rel	1381	1428	1943	1647	2091	1385	1822	1953	1000	1810	1443	1857	1363	1861	858	756	1217	1918	1943	1449	826	639	1429	2011	1617	1799	1639	1766	1073	995	969	876	2773.845772	2951.057369	3025.794053	2939.663624	982.3613188	1095.506687
556	gene-FQ762_02780	S	Function unknown	285.6570498	0.93984004	0.614936268	1.528353569	0.126424776	NA	Mono_4_days vs wildtype_4_days	NA	24	9	20	22	1242	503	1010	943	301	906	752	1105	553	1100	23	281	20	19	33	15	19	48	768	1044	1002	960	905	997	318	18	17	108	48.25350218	18.71859771	31.08630814	39.42962139	584.1218523	396.6073497
557	gene-FQ762_02785	H	Coenzyme transport and metabolism	375.5875223	0.710282046	0.771329588	0.920854142	0.357126583	NA	Mono_4_days vs wildtype_4_days	NA	23	22	11	12	1410	706	1171	1096	458	1250	1055	1315	896	1146	21	393	10	25	19	25	15	39	1163	1570	1235	1432	1301	1441	571	10	9	124	46.26788356	45.91859476	17.07952181	21.55608897	663.521219	555.7030854
558	gene-FQ762_02790	-	#N/A	112.367494	0.735463196	0.56596877	1.299476642	0.193780404	NA	Mono_4_days vs wildtype_4_days	NA	12	20	21	14	437	205	363	339	111	345	285	344	182	387	20	96	18	16	16	13	4	28	375	428	391	383	349	423	173	6	16	45	26.71644825	48.02058901	34.05418334	29.42874394	218.7003068	142.3152027
559	gene-FQ762_02795	L	Replication, recombination and repair	183.6907756	0.328757818	0.321785347	1.021668083	0.306938022	NA	Mono_4_days vs wildtype_4_days	NA	15	14	19	18	568	227	486	424	161	430	370	489	294	586	34	156	15	19	16	14	28	96	442	490	518	492	417	522	241	181	171	279	30.22815713	29.56933376	29.39763224	32.58099696	267.805214	177.6427728
560	gene-FQ762_02800	H	Coenzyme transport and metabolism	510.4344608	0.529461068	0.375970082	1.408253194	0.15905611	NA	Mono_4_days vs wildtype_4_days	NA	109	97	138	108	1812	825	1429	1410	420	1369	1319	1530	888	1621	95	363	89	115	121	94	61	154	1388	1850	1563	1568	1358	1776	564	162	151	206	219.2503202	202.3426178	214.3070447	193.9328519	852.614347	649.5535423
561	gene-FQ762_02805	H	Coenzyme transport and metabolism	106.3279207	0.36170285	0.389704786	0.928145773	0.353331959	NA	Mono_4_days vs wildtype_4_days	NA	13	15	14	12	330	185	274	270	150	327	260	294	234	302	24	109	10	9	23	18	22	33	290	385	286	337	341	307	185	15	27	109	26.76417602	36.3552343	20.92693945	23.84543379	158.0426186	135.3529761
562	gene-FQ762_02810	J	Translation, ribosomal structure and biogenesis	13.44320674	-0.916124129	0.822581371	-1.113718547	0.26539995	NA	Mono_4_days vs wildtype_4_days	NA	10	3	7	9	4	6	4	9	8	18	1	6	11	4	3	11	3	5	14	8	7	2	10	6	1	12	11	3	50	11	8	98	18.40688511	4.954739867	10.3347694	14.84053401	1.822122397	4.800983845
563	gene-FQ762_02815	J	Translation, ribosomal structure and biogenesis	106.3761308	0.097578316	0.515923865	0.189133171	0.849988444	NA	Mono_4_days vs wildtype_4_days	NA	64	39	95	62	118	76	107	88	37	99	72	84	58	73	58	35	27	60	77	62	57	26	49	67	82	80	68	72	358	66	63	756	115.4377492	66.5846617	140.4645054	98.76176793	59.83945284	58.13534167
564	gene-FQ762_02820	E	Amino acid transport and metabolism	702.2595331	0.312606853	0.136508484	2.290017763	0.022020287	0.060493523	Mono_4_days vs wildtype_4_days	not_rel	305	269	394	344	1853	1000	1585	1430	603	1601	1295	1532	984	1443	245	484	278	429	424	295	225	259	1254	1824	1503	1658	1409	1690	769	407	291	492	612.8128477	557.0590881	613.1899808	614.8142382	870.8504453	790.1701975
565	gene-FQ762_02825	F	Nucleotide transport and metabolism	607.3266169	0.004740795	0.109163865	0.04342824	0.965360166	NA	Mono_4_days vs wildtype_4_days	NA	245	236	315	270	1517	715	1187	1043	521	1189	1056	1287	745	1267	230	436	284	397	376	297	263	314	1001	1400	1212	1293	1088	1390	711	419	339	492	492.1480778	488.0070685	490.4540563	482.1020026	712.7664959	565.3799636
566	gene-FQ762_02830	S	Function unknown	615.6533662	-0.10766086	0.143574167	-0.749862333	0.453337622	NA	Mono_4_days vs wildtype_4_days	NA	252	207	400	286	1249	744	1063	1068	496	1232	945	1072	926	1113	172	462	245	355	368	266	197	285	1263	1552	1196	1325	1330	1167	844	550	438	634	507.2996876	434.1079467	620.2003507	515.3237499	588.2158488	584.254181
567	gene-FQ762_02835	K	Transcription	472.9171508	0.37211166	0.283635414	1.311936527	0.189541552	NA	Mono_4_days vs wildtype_4_days	NA	101	118	127	106	1412	718	1225	1145	494	1284	1028	1308	865	1295	118	419	115	180	189	119	102	135	1258	1512	1274	1353	1316	1378	604	150	166	212	203.5499754	249.3409201	196.4734421	191.9218537	665.7898715	561.7586683
568	gene-FQ762_02840	E	Amino acid transport and metabolism	415.8314563	0.206795783	0.16753321	1.234356955	0.217069921	NA	Mono_4_days vs wildtype_4_days	NA	198	188	245	218	956	548	831	800	340	864	700	937	637	820	105	331	180	241	243	217	128	145	801	983	892	946	873	920	521	245	262	228	399.5899881	401.0807471	377.9657001	397.1416464	451.4067237	426.7695493
569	gene-FQ762_02845	I	Lipid transport and metabolism	253.1308229	0.481019885	0.265296454	1.813141025	0.069810073	NA	Mono_4_days vs wildtype_4_days	NA	131	82	121	111	823	370	677	616	223	627	491	710	378	707	58	129	61	128	108	103	76	97	464	731	614	612	521	721	222	125	96	95	263.8909526	172.7584957	187.3562376	200.5874745	387.8726961	289.9068854
570	gene-FQ762_02850	G	Carbohydrate transport and metabolism	195.4866658	0.900981885	0.58009669	1.55315812	0.120385364	NA	Mono_4_days vs wildtype_4_days	NA	10	14	29	10	816	384	681	632	190	641	531	708	373	721	23	156	27	29	28	13	19	17	558	759	691	642	617	674	202	15	20	56	20.16159981	29.66204265	44.82858942	18.13716411	384.9211601	300.0483193
571	gene-FQ762_02855	G	Carbohydrate transport and metabolism	358.8266387	0.432439149	0.685424126	0.630907393	0.528101078	NA	Mono_4_days vs wildtype_4_days	NA	22	10	17	13	1089	663	994	920	464	1174	985	1047	926	903	46	462	13	24	10	8	21	54	1209	1507	1083	1369	1479	1121	671	16	18	240	44.3670017	21.22750479	26.26425455	23.60703155	513.8577306	517.5656005
572	gene-FQ762_02860	G	Carbohydrate transport and metabolism	142.2696638	0.512560772	0.515145195	0.994983118	0.319744475	NA	Mono_4_days vs wildtype_4_days	NA	18	18	32	14	453	268	395	361	164	467	410	439	325	415	29	153	21	19	22	15	16	22	432	556	365	543	468	453	219	15	12	66	36.53419988	40.24532048	48.69532938	26.28851413	215.2666874	204.1425857
573	gene-FQ762_02865	G	Carbohydrate transport and metabolism	893.5490881	0.377992681	0.696655567	0.542581871	0.587417724	0.657481101	Mono_4_days vs wildtype_4_days	not_rel	55	48	85	46	2450	1545	2305	2261	1324	2796	2237	2548	2416	2325	111	1114	53	97	79	53	51	126	2977	3600	2511	3153	3558	2536	1984	53	28	604	110.3889524	98.7198324	132.5583029	81.84857245	1150.087211	1224.976072
574	gene-FQ762_02870	G	Carbohydrate transport and metabolism	379.1824178	0.777081419	0.382632827	2.030880167	0.042267152	NA	Mono_4_days vs wildtype_4_days	NA	52	64	60	67	1486	621	1209	1100	397	1181	1002	1280	691	1376	62	312	50	73	81	65	61	101	875	1227	1233	1240	1006	1312	340	67	58	151	104.4663802	132.4264395	93.40185524	119.6826968	698.2767827	490.8934756
575	gene-FQ762_02875	K	Transcription	596.5158473	0.072956258	0.118333723	0.616529727	0.537544958	NA	Mono_4_days vs wildtype_4_days	NA	373	366	514	466	1181	664	1039	1078	449	1008	851	1042	731	1071	275	367	365	581	508	357	197	235	1011	1248	1111	1081	1005	1063	501	305	275	298	752.3987471	778.2949033	793.6994879	847.1737763	557.3981764	517.9077466
576	gene-FQ762_02880	Q	Secondary metabolites biosynthesis, transport and catabolism	421.2449385	0.60325205	0.280933313	2.147314053	0.031768288	NA	Mono_4_days vs wildtype_4_days	NA	117	111	138	130	1322	598	1115	1004	326	1001	832	1097	551	1219	108	262	81	165	149	153	68	163	836	1069	1112	1118	855	1177	459	356	269	358	235.1706988	230.4465281	214.6106274	232.7222347	621.5599504	471.9325844
577	gene-FQ762_02885	Q	Secondary metabolites biosynthesis, transport and catabolism	527.4596466	0.783311803	0.43316735	1.808335284	0.070554333	NA	Mono_4_days vs wildtype_4_days	NA	62	48	72	51	1550	655	1309	1118	333	1129	974	1284	633	1245	59	255	58	79	81	66	31	87	1051	1368	1194	1220	909	1360	1125	973	697	1076	124.6011536	99.55276447	112.0041318	91.23970749	728.6361499	517.1715669
578	gene-FQ762_02890	S	Function unknown	146.4017233	0.638583369	0.352135689	1.813458245	0.069761173	NA	Mono_4_days vs wildtype_4_days	NA	19	21	28	18	342	168	281	225	67	243	212	276	129	253	20	79	14	32	26	16	10	42	217	266	255	253	191	347	321	331	294	425	38.4058448	45.39855706	43.02801139	33.07406881	161.8050095	130.0113465
579	gene-FQ762_02895	K	Transcription	68.39833661	0.534789715	0.403475062	1.325459157	0.185018907	NA	Mono_4_days vs wildtype_4_days	NA	2	0	3	2	191	93	177	160	71	200	143	194	135	154	5	62	0	6	8	6	12	11	171	191	197	178	215	178	141	74	70	137	4.20865607	0	4.505842714	4.100158575	92.03828399	66.37158188
580	gene-FQ762_02900	S	Function unknown	196.4637875	0.570830442	0.363787877	1.56912992	0.116617669	NA	Mono_4_days vs wildtype_4_days	NA	15	20	10	14	489	239	412	403	161	398	355	429	271	428	24	114	20	18	17	22	20	70	329	430	447	394	401	459	407	385	317	430	30.5342629	45.90959203	15.10830398	26.75530581	232.9754367	179.7943869
581	gene-FQ762_02905	T	Signal transduction mechanisms	1655.026825	0.182749277	0.256006068	0.713847442	0.47532152	0.563642319	Mono_4_days vs wildtype_4_days	not_rel	210	192	269	200	2821	1555	2541	2306	1257	2975	2482	2767	2337	2631	289	1209	182	262	261	200	222	451	2655	3442	2618	3074	3175	2872	4488	3826	2791	4528	421.5244104	395.1142702	419.4336867	356.0005676	1324.376946	1232.540795
582	gene-FQ762_02910	K	Transcription	542.7998003	0.414081223	0.427429267	0.968771339	0.33265929	NA	Mono_4_days vs wildtype_4_days	NA	73	67	95	89	1636	906	1415	1333	640	1579	1380	1566	1176	1438	114	542	66	97	117	79	46	116	1688	2005	1453	1842	1689	1671	863	143	138	358	147.0364132	141.0456285	147.1317546	160.750585	770.9339441	710.1499491
583	gene-FQ762_02915	J	Translation, ribosomal structure and biogenesis	536.7068383	0.314465152	0.392978004	0.800210569	0.423588807	NA	Mono_4_days vs wildtype_4_days	NA	108	87	132	75	1458	825	1389	1207	593	1512	1288	1319	1145	1274	85	514	59	134	145	73	78	114	1575	1927	1388	1686	1779	1461	965	231	204	447	217.5721365	183.3666355	204.3643793	135.567157	687.187812	646.2875213
584	gene-FQ762_02920	M	Cell wall/membrane/envelope biogenesis	279.8830923	0.240583876	0.21579382	1.114878435	0.264902519	NA	Mono_4_days vs wildtype_4_days	NA	184	154	191	188	631	307	575	503	206	512	465	560	271	586	172	134	126	205	223	139	106	147	307	506	484	458	387	511	296	195	176	204	370.7987275	325.2626714	295.5235662	340.2904127	297.5089614	240.2481552
585	gene-FQ762_02925	S	Function unknown	718.4677055	-0.349504931	0.11496962	-3.039976387	0.002365967	0.024773139	Mono_4_days vs wildtype_4_days	not_rel	379	352	507	412	1250	776	1139	1070	585	1359	1062	1232	1056	972	241	527	300	483	480	314	352	428	1132	1566	1092	1322	1342	1151	1042	537	513	849	764.9545032	751.7566905	781.920219	751.0705384	590.3139907	604.0275152
586	gene-FQ762_02930	-	#N/A	621.0566833	0.194571299	0.378880739	0.513542334	0.607572006	NA	Mono_4_days vs wildtype_4_days	NA	199	187	230	198	1467	939	1332	1318	747	1667	1359	1442	1419	1257	153	687	135	239	208	179	137	111	1786	2026	1422	1773	1820	1539	1103	132	151	478	401.0818125	395.3264111	355.7692676	358.6026608	691.7758456	734.5018157
587	gene-FQ762_02935	Q	Secondary metabolites biosynthesis, transport and catabolism	335.4469958	0.472850373	0.38677425	1.222548742	0.221500183	NA	Mono_4_days vs wildtype_4_days	NA	66	71	88	96	1023	570	945	802	339	964	835	845	662	903	69	284	81	106	103	69	48	78	935	1176	869	1046	954	1058	497	67	81	184	133.176215	151.3174778	135.7986566	174.7738735	482.9993206	444.1166746
588	gene-FQ762_02940	S	Function unknown	172.2124704	0.909355971	0.498973409	1.822453771	0.068386162	NA	Mono_4_days vs wildtype_4_days	NA	32	45	35	28	701	351	583	495	140	500	465	602	298	592	16	118	20	40	37	12	17	36	412	616	528	575	500	557	189	31	26	90	64.76306509	98.17722471	53.63973216	51.74796045	332.0949852	270.4567475
589	gene-FQ762_02945	P	Inorganic ion transport and metabolism	656.7490615	-0.578619187	0.252013034	-2.295989132	0.021676503	0.060230336	Mono_4_days vs wildtype_4_days	not_rel	961	790	1033	962	717	459	536	582	327	641	486	544	500	479	322	327	575	861	1025	680	299	303	515	715	532	509	605	537	333	111	155	169	1946.528287	1736.575534	1579.649485	1786.672696	339.9759892	352.4173344
590	gene-FQ762_02950	S	Function unknown	341.7004765	-0.62593253	0.337744622	-1.853271645	0.063843433	NA	Mono_4_days vs wildtype_4_days	NA	427	324	528	443	330	262	259	336	214	295	185	234	251	250	221	217	266	452	472	338	187	161	241	296	219	280	268	214	213	137	123	177	876.6239436	779.1953336	789.7758578	874.2112902	157.862285	192.4461532
591	gene-FQ762_02955	T	Signal transduction mechanisms	827.4083642	-0.900388374	0.463253817	-1.94361782	0.051941555	0.104211216	Mono_4_days vs wildtype_4_days	not_rel	818	636	1029	798	675	578	562	684	516	595	448	552	438	503	614	421	622	909	1033	714	464	492	471	513	425	477	449	421	635	864	826	879	1709.794442	1579.999085	1538.319465	1625.689647	325.036634	415.240959
592	gene-FQ762_02960	T	Signal transduction mechanisms	1660.638506	-0.680242591	0.32973429	-2.063002277	0.039112412	0.086222717	Mono_4_days vs wildtype_4_days	not_rel	1459	1191	1759	1469	1617	1404	1566	1663	1201	1624	1298	1591	1400	1373	1066	1004	1208	1789	1882	1314	873	1020	1392	1786	1289	1520	1556	1390	1492	1753	1689	1555	2937.604868	2500.938924	2726.283818	2649.097978	761.6869206	1101.8458
3843	gene-FQ762_19215	-	#N/A	726.1712121	-1.796564303	0.481689091	-3.729717645	0.000191694	0.006315186	Mono_4_days vs wildtype_4_days	down_sig	486	492	628	498	487	449	444	461	589	652	429	471	542	351	314	389	360	648	616	441	530	866	465	597	335	481	549	345	745	1227	1136	862	1033.904379	1229.706823	953.3415902	1028.480507	235.8450273	318.098428
594	gene-FQ762_02970	L	Replication, recombination and repair	465.5462552	0.450768299	0.381555953	1.181395008	0.23744584	NA	Mono_4_days vs wildtype_4_days	NA	200	164	244	256	1286	659	1214	1105	420	1140	986	1176	820	1143	125	400	154	282	229	184	71	117	1127	1490	1169	1252	1216	1287	547	64	49	151	402.3660073	342.5072555	378.7874895	460.0404308	605.2286612	518.5562762
595	gene-FQ762_02975	V	Defense mechanisms	461.9042554	0.581275336	0.617275615	0.941678761	0.346357132	NA	Mono_4_days vs wildtype_4_days	NA	44	39	60	40	1538	835	1399	1190	601	1437	1339	1394	1053	1437	41	449	31	70	53	40	24	76	1452	1786	1385	1644	1579	1484	796	39	39	234	88.48168449	81.21547608	93.22425044	71.7480529	723.4828796	657.9787774
596	gene-FQ762_02980	F	Nucleotide transport and metabolism	487.1236248	0.009392789	0.157920659	0.059477901	0.952571467	NA	Mono_4_days vs wildtype_4_days	NA	147	128	220	165	994	668	929	899	542	1115	933	975	961	916	202	485	103	191	242	153	135	184	1108	1327	956	1193	1163	992	739	359	318	487	296.792426	274.0713896	339.0395981	301.3036988	469.6180049	519.3145723
597	gene-FQ762_02985	E	Amino acid transport and metabolism	588.0932892	0.646202917	0.333940951	1.935081382	0.05298031	NA	Mono_4_days vs wildtype_4_days	NA	111	103	153	118	1900	953	1690	1516	604	1604	1430	1801	1074	1838	213	543	84	192	156	110	67	132	1480	1905	1725	1730	1572	1849	647	201	161	289	223.1569761	214.1270493	237.842245	211.4244669	893.517028	751.5924642
598	gene-FQ762_02990	K	Transcription	446.1905374	0.577738405	0.341619879	1.691173261	0.090803716	NA	Mono_4_days vs wildtype_4_days	NA	93	87	115	106	1437	680	1388	1167	422	1245	1009	1292	774	1285	124	355	93	123	125	98	75	86	1129	1593	1446	1404	1137	1415	543	141	111	213	187.2403369	182.6273633	178.2567469	191.1125528	676.8612943	533.7444209
599	gene-FQ762_02995	-	#N/A	646.7324845	0.376777512	0.600153312	0.627802104	0.530133588	0.609897348	Mono_4_days vs wildtype_4_days	not_rel	68	63	81	91	1826	1144	1576	1644	868	2047	1677	1839	1712	1484	88	861	71	86	50	77	40	107	2119	2582	1862	2285	2425	1872	1170	66	54	372	136.8683803	131.9793832	125.6300719	163.854653	859.8037354	898.8359053
5821	gene-FQ762_29105	-	#N/A	1974.193746	-1.799918228	0.692846887	-2.597858577	0.009380712	0.043180557	Mono_4_days vs wildtype_4_days	down_sig	907	875	974	958	282	536	330	456	599	527	294	303	768	273	878	842	662	985	1117	865	721	863	120	152	94	88	134	68	6702	6161	5274	9791	2056.123353	1839.653433	1700.433052	1973.05567	148.7999539	373.6140387
2687	gene-FQ762_13435	-	#N/A	1296.842005	-1.801003446	0.631169109	-2.853440418	0.004324864	0.031435611	Mono_4_days vs wildtype_4_days	down_sig	1132	753	1638	931	660	844	591	753	957	777	403	533	734	514	1202	741	715	1155	1232	990	1582	1357	400	527	312	345	473	312	1331	1847	2344	2106	2266.526518	1335.168819	2676.856701	1642.366207	355.7636592	618.5106182
4088	gene-FQ762_20440	-	#N/A	4748.106858	-1.804333998	0.513228402	-3.515655005	0.000438671	0.009685941	Mono_4_days vs wildtype_4_days	down_sig	3564	3517	4850	4082	3132	3215	2791	3174	3888	4134	2670	2924	4112	2268	4163	3528	3530	4986	5211	3602	5240	4435	3203	3611	2159	2865	3512	1881	4215	4008	3994	5859	7181.014045	7420.42078	7506.54502	7383.423057	1476.433954	2517.290244
603	gene-FQ762_03015	K	Transcription	521.3770362	-0.034798194	0.211641512	-0.164420457	0.869400161	NA	Mono_4_days vs wildtype_4_days	NA	177	186	262	237	1227	722	1033	958	573	1234	1079	1106	986	1020	212	531	166	277	322	193	168	208	1226	1608	1127	1393	1405	1161	708	155	120	234	356.989464	395.1729739	404.6765551	430.6123348	579.0407498	563.3894882
604	gene-FQ762_03020	S	Function unknown	350.5233715	0.474804559	0.459927487	1.032346559	0.301909797	NA	Mono_4_days vs wildtype_4_days	NA	63	80	77	68	1112	588	1033	904	403	1035	859	1047	725	1013	67	338	47	76	92	49	47	84	1027	1296	968	1148	1077	1012	557	50	38	164	127.0750653	170.067652	118.9109649	123.5980138	524.8067317	458.6956472
605	gene-FQ762_03025	S	Function unknown	25.05086956	0.424751795	0.722662448	0.587759605	0.556693661	NA	Mono_4_days vs wildtype_4_days	NA	0	0	1	0	36	60	48	66	47	92	64	63	70	38	5	43	0	2	0	3	2	6	67	77	53	87	108	40	47	2	0	16	0	0	1.485750239	0	17.52883707	47.0759231
606	gene-FQ762_03030	E	Amino acid transport and metabolism	381.92565	0.534294298	0.256286806	2.084751483	0.037091865	NA	Mono_4_days vs wildtype_4_days	NA	98	98	133	107	1334	602	1059	920	337	1030	895	1065	618	1139	127	284	122	163	167	119	92	111	858	1190	1030	1042	903	1096	356	101	95	171	196.9502105	203.2535608	206.8965212	191.4244843	627.0971767	475.3240966
607	gene-FQ762_03035	-	#N/A	156.3856006	0.609393919	0.549406956	1.109184935	0.26735041	NA	Mono_4_days vs wildtype_4_days	NA	10	14	9	4	559	289	467	447	175	580	438	510	348	500	20	139	9	21	10	15	14	28	531	640	523	565	580	598	251	18	22	79	22.26370687	33.61441231	14.59465	8.408212555	279.7562276	200.6297248
608	gene-FQ762_03040	-	#N/A	587.8081662	-0.102466535	0.17111077	-0.59883159	0.549285195	NA	Mono_4_days vs wildtype_4_days	NA	548	531	602	604	891	617	797	816	495	816	674	783	652	782	344	351	477	746	610	514	274	184	783	970	722	816	729	776	351	142	117	209	1115.518405	1218.899668	909.5198994	1154.300336	424.5012558	464.1553838
609	gene-FQ762_03045	G	Carbohydrate transport and metabolism	1482.118592	-0.780783445	0.262395349	-2.975599404	0.002924166	0.027050557	Mono_4_days vs wildtype_4_days	not_rel	320	288	359	401	3539	1708	2929	2554	1629	3305	2691	3292	2841	3175	1559	1981	291	442	520	325	1869	1235	2786	3640	3082	3243	2949	3251	1249	279	281	466	641.8046631	589.6438305	560.6201028	711.413231	1660.006908	1357.264954
4475	gene-FQ762_22375	-	#N/A	2181.220337	-1.82203017	0.727417935	-2.504791378	0.012252364	0.047234585	Mono_4_days vs wildtype_4_days	down_sig	2627	2386	3718	2893	755	1215	750	1074	1222	841	458	573	930	411	1580	905	2211	3233	3537	2657	1592	1767	408	484	271	373	419	274	691	1660	1700	708	5345.982161	5457.96355	5622.321158	5515.148275	359.6612889	915.5114013
611	gene-FQ762_03055	P	Inorganic ion transport and metabolism	682.0211385	0.533621427	0.76615004	0.696497291	0.486117453	0.572825047	Mono_4_days vs wildtype_4_days	not_rel	28	25	34	36	2189	1340	2043	1951	880	2253	1817	2108	1638	2042	40	722	21	27	52	30	15	98	2380	2936	2184	2575	2517	2293	1184	30	16	316	56.24801463	51.71060384	52.9333452	64.29227546	1028.557385	1059.441865
612	gene-FQ762_03060	S	Function unknown	456.1496167	0.202986447	0.429447547	0.472668778	0.636449505	NA	Mono_4_days vs wildtype_4_days	NA	96	121	154	87	1039	704	962	924	640	1253	1097	1033	1158	900	158	607	115	127	174	99	55	105	1302	1537	1030	1400	1551	1124	805	78	76	319	193.7011953	257.7936219	237.6701524	158.35522	490.527126	548.6090268
613	gene-FQ762_03065	S	Function unknown	152.924774	0.15864517	0.194374647	0.816182421	0.41439581	NA	Mono_4_days vs wildtype_4_days	NA	78	68	117	89	314	203	321	262	113	285	193	268	198	267	76	81	49	106	98	92	56	87	255	287	269	318	281	273	155	86	102	162	174.5412763	161.8922753	192.6688416	186.9695312	158.0023189	140.4241544
614	gene-FQ762_03070	P	Inorganic ion transport and metabolism	326.8284925	0.357204488	0.507745574	0.703510787	0.481737487	NA	Mono_4_days vs wildtype_4_days	NA	41	48	45	60	877	609	816	730	461	998	804	954	813	801	48	369	36	60	41	30	28	69	1018	1236	887	1122	1235	965	630	43	64	204	82.99746257	104.9443576	68.92520925	111.0315068	415.5854232	468.7976298
615	gene-FQ762_03075	K	Transcription	512.3120309	-0.385351138	0.143672709	-2.682145688	0.007315159	NA	Mono_4_days vs wildtype_4_days	NA	191	152	237	234	968	597	814	818	434	969	767	834	799	780	201	454	156	317	319	212	231	367	910	1209	835	1101	1046	901	721	485	483	458	386.0582153	328.4202838	364.255795	429.8128719	457.9339087	462.1191406
616	gene-FQ762_03080	EGP	Amino acid transport and metabolism	728.2371173	-0.09777499	0.238989777	-0.409117875	0.682453159	0.73824623	Mono_4_days vs wildtype_4_days	not_rel	236	288	380	290	1736	814	1472	1371	468	1331	1114	1356	773	1492	296	406	257	400	438	307	360	546	942	1541	1331	1323	1086	1434	722	820	825	629	473.8119593	593.4617596	592.2733347	516.6466569	815.1851731	644.7750994
617	gene-FQ762_03085	G	Carbohydrate transport and metabolism	296.3597996	0.537352432	0.472014088	1.138424563	0.254943242	NA	Mono_4_days vs wildtype_4_days	NA	31	21	35	23	944	553	908	827	334	962	779	947	616	977	43	269	26	37	45	26	26	85	899	1091	986	953	912	1009	374	41	47	168	62.3825263	43.93100761	54.3073126	41.37621255	444.3956156	434.7900541
618	gene-FQ762_03090	G	Carbohydrate transport and metabolism	444.7958838	0.716331643	0.68933876	1.039157646	0.298731425	NA	Mono_4_days vs wildtype_4_days	NA	27	17	37	23	1699	760	1471	1243	521	1379	1354	1559	894	1628	43	390	27	39	49	27	18	39	1352	1856	1544	1614	1491	1659	595	24	17	177	54.25814342	35.24289281	57.56514866	41.13573137	798.6210562	600.2061076
619	gene-FQ762_03095	-	#N/A	266.7279484	0.399376284	0.663824413	0.601629401	0.547420854	NA	Mono_4_days vs wildtype_4_days	NA	18	6	20	18	810	456	698	710	366	795	739	841	711	716	19	362	10	20	26	14	25	20	911	1150	709	971	1063	841	515	28	19	167	36.380494	12.95703447	30.74344229	33.0512163	383.1746786	353.0619837
620	gene-FQ762_03100	EQ	Amino acid transport and metabolism	1720.572889	-0.148261862	0.132947593	-1.115190275	0.264768893	0.369405029	Mono_4_days vs wildtype_4_days	not_rel	834	611	1295	821	3734	2291	3212	3130	1862	3603	2846	3367	2659	3039	777	1394	650	1022	1113	1009	930	800	3360	4296	3125	3874	3799	3377	1811	598	678	1007	1673.106609	1252.852856	2021.373851	1457.97592	1751.930399	1819.166615
621	gene-FQ762_03105	C	Energy production and conversion	675.9836815	0.559751572	0.415047762	1.348643755	0.177451419	0.270767521	Mono_4_days vs wildtype_4_days	not_rel	126	143	196	171	2294	1106	1876	1833	704	1880	1682	2088	1240	2094	144	507	142	200	187	177	119	148	1753	2382	1938	2205	1929	2156	793	100	69	283	252.9786398	294.7540467	305.4624767	304.6994713	1077.260771	875.9468787
622	gene-FQ762_03110	K	Transcription	694.1252247	0.261682988	0.486798903	0.537558705	0.590881746	0.659927165	Mono_4_days vs wildtype_4_days	not_rel	84	76	101	104	1908	1175	1691	1606	964	2033	1623	1957	1777	1626	111	866	93	118	127	72	115	147	2147	2639	1716	2415	2481	1985	1335	94	97	457	168.930113	158.3307123	156.9084428	186.5940294	897.593388	925.7123393
623	gene-FQ762_03115	Q	Secondary metabolites biosynthesis, transport and catabolism	331.7746078	0.145102659	0.313344133	0.463077631	0.643308723	NA	Mono_4_days vs wildtype_4_days	NA	93	80	124	92	850	483	778	743	367	884	781	821	708	761	81	372	66	76	94	41	60	110	935	1196	898	1028	984	921	511	118	97	196	188.6793934	178.2058636	188.8825606	172.3580607	403.7712508	368.5093801
624	gene-FQ762_03120	Q	Secondary metabolites biosynthesis, transport and catabolism	33.9613328	-0.0392116	0.250246932	-0.156691633	0.875487882	NA	Mono_4_days vs wildtype_4_days	NA	19	13	23	15	61	54	76	48	43	88	75	64	53	76	14	25	12	9	6	9	11	18	79	84	63	59	88	80	35	16	19	23	35.48761099	22.59134994	36.50442526	25.63811879	32.19859391	40.41586454
625	gene-FQ762_03125	K	Transcription	165.9954225	0.706994783	0.518386146	1.363838112	0.172618522	NA	Mono_4_days vs wildtype_4_days	NA	12	12	30	22	611	314	557	445	177	514	430	573	286	510	15	141	16	29	15	19	16	30	477	627	617	585	570	562	226	18	32	73	24.29194027	26.23608941	45.9501395	40.71155248	289.5355685	241.71175
626	gene-FQ762_03130	K	Transcription	420.5346517	0.378896376	0.700746687	0.540703771	0.588711779	NA	Mono_4_days vs wildtype_4_days	NA	23	11	18	27	1183	733	1082	1117	623	1411	1162	1205	1211	1068	46	531	14	24	34	13	15	66	1491	1696	1171	1540	1653	1254	919	29	20	251	46.40094912	23.41315085	27.78741483	49.11438407	558.4253095	571.4718841
627	gene-FQ762_03135	S	Function unknown	497.1266407	0.525814261	0.650718909	0.8080513	0.419061051	NA	Mono_4_days vs wildtype_4_days	NA	29	15	37	19	1656	892	1363	1390	660	1555	1386	1554	1259	1327	55	563	20	33	24	31	19	98	1598	2004	1538	1842	1900	1634	951	42	29	253	58.4829735	31.83826896	57.16496256	34.5005164	781.391851	696.3643074
628	gene-FQ762_03140	Q	Secondary metabolites biosynthesis, transport and catabolism	702.0243224	0.146305794	0.39449749	0.370866223	0.710737174	0.763432308	Mono_4_days vs wildtype_4_days	not_rel	162	202	248	195	1682	1061	1542	1469	848	1863	1564	1687	1574	1471	138	840	193	245	255	206	143	162	2033	2422	1674	2153	2283	1746	1225	132	148	397	326.2815487	425.0804228	384.1345678	352.1206511	792.5619399	831.7977657
629	gene-FQ762_03145	S	Function unknown	763.1826423	0.388454721	0.291909135	1.330738488	0.183275074	0.278112011	Mono_4_days vs wildtype_4_days	not_rel	172	148	235	196	2405	1186	2047	1849	784	2125	1850	2218	1347	2150	153	569	138	230	211	172	144	293	1946	2448	2053	2242	2017	2286	915	287	340	324	345.3099075	304.9131077	366.2958756	349.1371663	1129.294217	939.5310005
630	gene-FQ762_03150	S	Function unknown	553.0028605	-0.18877806	0.117235981	-1.610239939	0.107345486	NA	Mono_4_days vs wildtype_4_days	NA	348	334	423	342	900	667	855	882	544	999	730	935	775	772	299	409	332	453	441	342	260	278	853	1091	885	995	943	965	552	278	264	331	708.5402336	768.2502494	638.8012985	654.3220509	428.9264785	501.3075468
631	gene-FQ762_03155	M	Cell wall/membrane/envelope biogenesis	269.8434759	0.383706363	0.315050638	1.217919648	0.223254509	NA	Mono_4_days vs wildtype_4_days	NA	58	50	80	70	775	415	673	657	236	762	637	801	551	738	47	190	47	76	72	62	46	91	674	858	731	834	710	789	361	119	127	191	117.1843867	107.7161943	123.0683887	128.326627	366.4655304	321.7004992
632	gene-FQ762_03160	O	Posttranslational modification, protein turnover, chaperones	782.4353622	0.03373389	0.224241759	0.150435362	0.880421144	0.901825578	Mono_4_days vs wildtype_4_days	not_rel	272	276	347	298	1697	1115	1501	1489	877	1827	1419	1509	1564	1432	290	792	268	425	396	261	234	229	1928	2345	1684	1939	2219	1575	1265	338	287	568	547.6412249	579.4656724	537.8439071	537.3358808	799.3490918	875.1129293
633	gene-FQ762_03165	K	Transcription	491.5815949	-0.297889567	0.159301826	-1.869969572	0.061488043	NA	Mono_4_days vs wildtype_4_days	NA	327	342	430	373	654	512	599	648	422	703	599	650	573	575	262	318	314	451	454	337	191	233	647	892	660	736	780	612	551	371	349	384	667.0894155	799.886968	646.3758393	722.4543116	312.1732378	381.5519578
634	gene-FQ762_03170	T	Signal transduction mechanisms	3075.17901	-1.597669874	0.752292415	-2.123735188	0.033692293	0.078516076	Mono_4_days vs wildtype_4_days	not_rel	4590	4240	5638	4947	1109	1631	1034	1448	1963	1205	592	829	1083	613	2099	1259	3476	5231	5623	4046	2089	1876	436	601	399	391	529	394	378	1008	1300	329	9294.005869	9290.456551	8629.638495	9168.294792	525.6858107	1254.190152
635	gene-FQ762_03175	S	Function unknown	1201.952105	0.062523254	0.135120647	0.462721692	0.643563868	0.705065572	Mono_4_days vs wildtype_4_days	not_rel	812	811	1144	943	2452	1480	2069	2121	1141	2257	1718	2080	1615	1973	730	906	652	1057	1127	819	500	495	1874	2439	2073	2174	2082	2073	966	241	318	397	1629.842491	1668.60727	1783.870563	1678.321752	1151.102584	1173.21174
636	gene-FQ762_03180	G	Carbohydrate transport and metabolism	136.6786779	1.091616216	0.741950335	1.471279363	0.141215582	NA	Mono_4_days vs wildtype_4_days	NA	0	7	1	8	595	256	524	453	138	428	394	530	232	611	7	85	6	2	4	5	4	17	323	537	492	454	463	602	171	11	18	46	0	15.01916057	1.540138563	14.62741182	281.1740832	198.8268696
637	gene-FQ762_03185	S	Function unknown	3079.00653	0.585040866	0.556031292	1.052172557	0.292720388	0.399023599	Mono_4_days vs wildtype_4_days	not_rel	47	49	40	57	3408	1757	3034	2807	1100	3071	2656	3141	2270	3169	92	1051	35	41	59	18	46	266	2906	3900	3119	3378	3229	3296	6358	14836	12683	8877	94.28500239	100.4555379	62.43973339	101.2113998	1598.925654	1395.273941
638	gene-FQ762_03190	E	Amino acid transport and metabolism	567.3886403	0.374942097	0.400298255	0.936656836	0.348935106	NA	Mono_4_days vs wildtype_4_days	NA	155	148	225	174	1610	849	1446	1310	619	1523	1414	1522	1135	1400	127	563	149	217	208	113	97	90	1573	2034	1442	1777	1669	1613	801	113	106	250	311.8936928	309.4847652	349.1600369	312.9392811	757.870583	667.648077
639	gene-FQ762_03195	K	Transcription	350.3226954	0.412954935	0.365987685	1.128330139	0.259180519	NA	Mono_4_days vs wildtype_4_days	NA	122	119	116	103	983	559	790	793	401	1000	842	907	671	825	89	313	97	137	142	121	41	82	882	1203	886	1026	1116	934	481	70	79	157	246.9680594	260.1745533	177.6738727	190.6040866	465.8158164	430.3084976
640	gene-FQ762_03200	S	Function unknown	273.4331593	0.860473105	0.517870208	1.661561317	0.096600765	NA	Mono_4_days vs wildtype_4_days	NA	43	30	45	35	1077	518	920	798	258	876	721	906	527	866	39	234	35	50	60	36	27	43	716	989	841	972	819	965	363	21	33	95	86.69828028	63.57819662	69.55627828	63.49073806	508.0608763	404.7016112
641	gene-FQ762_03205	Q	Secondary metabolites biosynthesis, transport and catabolism	398.8750185	0.033758733	0.159467188	0.211697048	0.832343391	NA	Mono_4_days vs wildtype_4_days	NA	143	107	168	132	925	519	748	697	356	834	712	876	542	866	148	306	94	172	220	120	109	207	715	1050	804	817	861	864	565	382	311	499	288.7507747	229.291093	258.8437134	241.1590214	437.0751209	403.3267783
642	gene-FQ762_03210	S	Function unknown	78.80747828	0.463439758	0.578496925	0.801110151	0.42306788	NA	Mono_4_days vs wildtype_4_days	NA	3	5	3	9	223	161	188	250	115	290	198	227	183	203	20	89	2	13	5	7	5	8	284	344	234	296	285	236	173	8	15	63	6.461011246	12.42177743	4.611887448	18.76363196	108.4864432	113.1882579
643	gene-FQ762_03215	S	Function unknown	103.9565588	0.676329538	0.634154465	1.066505994	0.286194971	NA	Mono_4_days vs wildtype_4_days	NA	12	5	10	12	318	190	322	257	124	305	232	294	252	318	15	128	3	14	16	3	1	16	334	344	311	375	379	340	188	17	15	109	24.35613325	11.17925569	15.21729043	22.53301211	151.1143633	144.7279526
644	gene-FQ762_03220	J	Translation, ribosomal structure and biogenesis	312.5544411	0.520311459	0.685721002	0.758780112	0.447984104	NA	Mono_4_days vs wildtype_4_days	NA	7	9	9	9	1009	548	906	897	430	1061	812	934	782	958	31	350	14	16	9	14	11	39	1111	1262	922	1116	1174	1099	570	27	16	192	14.11593821	19.0940546	13.90686027	16.33746671	476.065377	427.9064279
645	gene-FQ762_03225	S	Function unknown	37.9964825	0.931748191	0.768802678	1.21194712	0.225532624	NA	Mono_4_days vs wildtype_4_days	NA	3	0	1	1	165	74	131	127	57	160	93	114	99	112	3	41	0	3	4	0	0	6	119	157	100	164	153	109	75	1	2	28	6.713126012	0	1.646742236	2.10078125	83.02669623	51.18910063
646	gene-FQ762_03230	D	Cell cycle control, cell division, chromosome partitioning	158.7940676	0.525282776	0.623422532	0.842579067	0.399463902	NA	Mono_4_days vs wildtype_4_days	NA	11	19	24	7	540	279	424	430	187	515	407	523	388	479	16	169	3	12	8	11	11	22	513	633	496	606	574	517	313	17	16	84	22.28956055	41.90778886	36.66170636	13.03018745	256.1682252	213.8548523
647	gene-FQ762_03235	D	Cell cycle control, cell division, chromosome partitioning	159.8143976	0.634217101	0.406542925	1.560024936	0.118753989	NA	Mono_4_days vs wildtype_4_days	NA	14	14	26	15	560	295	495	455	156	485	419	518	291	532	26	149	14	19	26	15	14	51	461	525	482	519	468	520	181	49	38	113	28.17878418	29.32875182	40.32570208	27.00900874	263.685702	231.7802378
648	gene-FQ762_03240	S	Function unknown	35.76905945	0.655836265	0.514109687	1.275673813	0.202070849	NA	Mono_4_days vs wildtype_4_days	NA	3	2	4	15	109	73	92	109	44	109	88	101	80	80	3	34	3	6	8	16	5	7	93	121	114	119	110	117	65	6	6	29	6.294079012	4.986794233	6.001305472	30.70947706	52.55593989	52.19101822
649	gene-FQ762_03245	S	Function unknown	462.9600805	0.265088085	0.695903904	0.380926279	0.703257952	NA	Mono_4_days vs wildtype_4_days	NA	14	15	13	12	1247	844	1136	1140	689	1444	1150	1351	1359	1077	40	678	15	18	15	16	24	80	1664	1976	1208	1612	1983	1361	1057	34	22	343	28.21201031	31.67432029	20.11550559	21.71754603	587.9244056	660.5589143
650	gene-FQ762_03250	S	Function unknown	19.480455	0.86296276	0.589187453	1.464665882	0.143012098	NA	Mono_4_days vs wildtype_4_days	NA	0	1	2	1	75	40	65	66	20	71	61	54	40	35	2	14	1	1	3	0	2	5	53	70	62	64	85	58	42	0	2	6	0	1.86022619	3.406314924	1.848001105	40.72732779	28.66734389
651	gene-FQ762_03255	S	Function unknown	51.38694214	0.797040296	0.670102798	1.189429887	0.234270546	NA	Mono_4_days vs wildtype_4_days	NA	3	2	3	1	219	80	170	185	74	153	157	172	108	173	5	38	7	1	6	0	2	14	150	207	197	189	175	184	76	4	2	30	6.56936877	4.925303707	4.701465147	2.100293835	107.6572829	55.80576133
652	gene-FQ762_03260	K	Transcription	814.5792005	0.296743587	0.289389399	1.025412779	0.305168461	0.411374657	Mono_4_days vs wildtype_4_days	not_rel	276	328	379	321	2001	1212	1793	1699	846	2030	1684	1889	1484	1778	228	753	280	473	388	317	144	218	1969	2525	1911	2280	2210	2109	1112	222	251	361	555.0648891	683.3930557	588.776862	575.9682125	941.3601918	954.8136341
653	gene-FQ762_03265	G	Carbohydrate transport and metabolism	474.3222611	0.848970306	0.479492385	1.770560561	0.076633805	NA	Mono_4_days vs wildtype_4_days	NA	86	78	100	79	1786	826	1668	1335	444	1422	1329	1642	849	1651	87	353	77	87	103	91	42	76	1148	1775	1587	1564	1273	1757	437	65	43	140	172.7913974	161.5159476	155.6349795	141.1868866	839.3534797	652.7014978
654	gene-FQ762_03270	G	Carbohydrate transport and metabolism	302.8098977	0.576917026	0.411277779	1.402743002	0.160693489	NA	Mono_4_days vs wildtype_4_days	NA	47	29	52	62	980	478	1028	832	294	876	763	1024	563	1007	53	270	49	71	67	59	36	79	850	1084	913	943	801	1092	330	63	60	125	94.59193882	60.71723962	80.66526535	111.5957027	461.4062497	375.6690728
655	gene-FQ762_03275	G	Carbohydrate transport and metabolism	120.7690171	1.026053797	0.359326891	2.855488475	0.004297068	NA	Mono_4_days vs wildtype_4_days	NA	32	23	57	54	535	211	371	328	75	338	313	383	154	441	39	62	40	54	52	34	26	27	200	330	364	285	245	386	83	21	27	48	64.46995083	48.49634194	88.23778147	97.63435286	252.1748817	165.2603266
656	gene-FQ762_03280	EH	Amino acid transport and metabolism	346.6955972	0.631904216	0.639706954	0.987802638	0.323249315	NA	Mono_4_days vs wildtype_4_days	NA	20	18	16	41	1278	631	1095	1034	400	1121	955	1149	726	1117	34	281	22	30	34	25	29	37	1101	1485	1182	1302	1246	1247	463	25	15	128	40.2396283	37.61091083	24.83486572	73.70186383	601.5127011	496.4027158
657	gene-FQ762_03285	S	Function unknown	990.6195238	0.470734204	0.571507927	0.823670473	0.410126821	0.508227384	Mono_4_days vs wildtype_4_days	not_rel	88	94	106	125	3065	1682	2917	2533	1244	3173	2717	3085	2351	2709	91	1037	56	136	106	82	83	130	3185	4014	2896	3450	3581	3199	1656	123	134	487	176.5910866	193.1088356	165.363478	222.2523224	1438.507265	1334.344356
658	gene-FQ762_03290	-	#N/A	214.5048683	0.495168566	0.592286091	0.836029367	0.403138382	NA	Mono_4_days vs wildtype_4_days	NA	51	45	86	69	613	355	495	491	259	602	474	559	469	540	34	252	44	62	103	48	37	22	633	777	579	708	661	576	386	10	10	115	111.3651525	89.86693093	150.0579925	136.1401547	331.6432818	251.4375891
659	gene-FQ762_03295	P	Inorganic ion transport and metabolism	989.9627419	0.447841974	0.421401047	1.062745281	0.28789748	0.394197616	Mono_4_days vs wildtype_4_days	not_rel	448	463	605	543	2746	1455	2554	2243	937	2382	2057	2500	1642	2361	214	777	381	596	561	430	246	216	2297	2923	2457	2586	2381	2675	1106	73	68	352	898.6048103	948.4559078	944.6225935	963.6793678	1288.162881	1155.901392
660	gene-FQ762_03300	I	Lipid transport and metabolism	475.0838093	0.317857669	0.504885566	0.629563787	0.528980023	NA	Mono_4_days vs wildtype_4_days	NA	73	67	81	67	1274	758	1156	1125	628	1523	1235	1344	1094	1141	63	525	67	97	126	74	54	89	1454	1772	1328	1482	1659	1428	935	69	71	296	147.045108	141.1005339	125.4349746	121.0446977	600.3867872	594.031781
661	gene-FQ762_03305	C	Energy production and conversion	873.1716562	0.482014239	0.670401746	0.718993115	0.472145162	0.561265807	Mono_4_days vs wildtype_4_days	not_rel	48	42	63	51	2684	1581	2404	2347	1094	2889	2415	2778	2242	2440	74	1021	62	78	71	47	39	113	2975	3531	2667	3118	3174	2781	1602	64	52	448	96.37406288	86.57829578	98.18194289	90.88015909	1260.422156	1252.093234
662	gene-FQ762_03310	K	Transcription	237.6068397	0.393146824	0.255602818	1.538116155	0.124020217	NA	Mono_4_days vs wildtype_4_days	NA	72	83	98	84	687	372	572	563	204	651	474	635	355	655	71	168	70	102	119	89	60	59	553	749	571	677	567	624	264	100	82	119	145.6176995	180.1506466	150.4243659	154.7434621	325.2016919	287.3341976
663	gene-FQ762_03315	C	Energy production and conversion	928.0901846	0.261376475	0.457934789	0.570772262	0.568154028	0.642536575	Mono_4_days vs wildtype_4_days	not_rel	201	199	223	214	2428	1565	2087	2212	1192	2635	2073	2280	2251	2065	205	1101	185	276	252	188	161	233	2725	3286	2248	2744	3059	2391	1723	131	104	616	403.5743136	410.2678091	347.5198887	381.3713311	1140.227288	1239.344577
664	gene-FQ762_03320	-	#N/A	175.994819	0.102185791	0.215522279	0.474130987	0.635406503	NA	Mono_4_days vs wildtype_4_days	NA	152	127	227	204	274	182	209	226	143	238	187	225	218	149	92	139	110	195	206	144	87	47	184	238	161	230	232	215	135	59	46	80	346.8968813	279.686053	388.9170054	427.7651884	142.7496883	126.5347536
665	gene-FQ762_03325	T	Signal transduction mechanisms	472.9766823	-0.782092463	0.274033412	-2.854004028	0.004317198	NA	Mono_4_days vs wildtype_4_days	NA	200	207	287	257	495	321	435	455	273	506	416	443	442	459	168	235	202	305	289	229	231	303	433	550	418	517	414	424	768	1026	938	928	405.2647373	456.5743313	438.4129052	478.3940248	234.8208731	246.0480559
5600	gene-FQ762_28000	-	#N/A	1589.324008	-1.86007845	0.633147817	-2.937826523	0.003305219	0.028003218	Mono_4_days vs wildtype_4_days	down_sig	979	993	1321	1040	737	707	662	722	653	648	457	573	607	576	778	531	823	1292	1396	903	1067	1422	370	554	401	437	503	524	1333	4559	4956	1717	1978.538338	2143.259343	2030.96522	1909.043658	348.6115539	547.5459166
667	gene-FQ762_03335	G	Carbohydrate transport and metabolism	479.6740783	0.630195055	0.610130203	1.03288618	0.301657167	NA	Mono_4_days vs wildtype_4_days	NA	32	12	52	22	1835	812	1623	1413	457	1627	1347	1549	1041	1596	39	435	25	35	36	25	35	86	1514	1982	1706	1774	1518	1788	619	36	44	189	64.29005664	24.83757539	80.94088471	39.3065875	862.3174977	641.7795276
668	gene-FQ762_03340	T	Signal transduction mechanisms	1526.31592	0.503251262	0.664589297	0.757236484	0.448908196	0.542288456	Mono_4_days vs wildtype_4_days	not_rel	103	77	102	97	4799	2874	4360	4025	1931	5030	4232	4616	3763	4308	149	1672	58	81	112	97	104	203	5063	6187	4699	5621	5616	5012	2804	92	71	772	206.5367207	157.4356337	159.3488493	171.9369299	2250.503539	2285.362407
2584	gene-FQ762_12920	-	#N/A	1507.66224	-1.865215581	0.492544105	-3.786900626	0.000152538	0.005623479	Mono_4_days vs wildtype_4_days	down_sig	511	504	681	491	983	546	855	746	534	906	641	843	814	910	623	676	440	629	722	538	966	1679	541	686	629	599	494	770	3163	4580	3999	4580	1030.586004	1070.478971	1051.939334	891.9459968	463.8714969	426.1131434
670	gene-FQ762_03350	M	Cell wall/membrane/envelope biogenesis	696.2204259	-0.04367096	0.08869994	-0.492344865	0.622475569	0.687587379	Mono_4_days vs wildtype_4_days	not_rel	463	442	561	512	1331	783	1187	1147	548	1187	986	1146	855	1128	341	506	435	657	651	539	300	281	1140	1415	1122	1199	1106	1194	581	334	274	306	933.0114839	933.336638	868.0614336	926.6152975	627.5279742	612.817097
671	gene-FQ762_03355	S	Function unknown	135.5782813	0.081108701	0.39147535	0.20718725	0.835863624	NA	Mono_4_days vs wildtype_4_days	NA	112	62	216	131	245	176	213	234	132	222	221	195	176	179	74	110	73	100	179	75	65	32	256	309	202	253	200	239	130	9	8	43	204.6847827	106.9099725	324.9851041	219.1551783	124.635585	133.8813786
672	gene-FQ762_03360	-	#N/A	86.35012644	0.697217259	0.455146798	1.531851398	0.125559109	NA	Mono_4_days vs wildtype_4_days	NA	29	23	33	22	247	151	204	209	130	234	193	220	187	179	12	117	12	29	24	19	17	11	223	236	173	274	281	180	154	13	16	85	62.04987271	43.57649052	57.07582324	41.67888386	134.3100611	108.3729408
673	gene-FQ762_03365	EGP	Amino acid transport and metabolism	940.1061019	0.395434137	0.375270587	1.053730697	0.292006231	0.398424455	Mono_4_days vs wildtype_4_days	not_rel	309	313	405	345	2587	1465	2372	2150	1013	2460	2142	2394	1871	2289	271	894	222	334	387	279	186	232	2394	2991	2368	2707	2592	2419	1389	135	134	517	620.5900759	646.4302964	630.8158458	615.5270657	1215.256268	1159.144295
2083	gene-FQ762_10415	-	#N/A	3906.107678	-1.88615971	0.76250883	-2.473623433	0.013375059	0.048495407	Mono_4_days vs wildtype_4_days	down_sig	4419	3572	5948	4428	1245	1891	1134	1684	1964	1245	625	778	1371	653	2844	1505	3365	5138	5631	4275	2902	3062	477	723	323	406	601	351	1992	4074	4579	2116	10101.87611	7773.037327	10247.02963	9191.748009	651.2730526	1318.230185
1025	gene-FQ762_05125	-	#N/A	3260.019163	-1.908383716	0.548864606	-3.476966256	0.000507122	0.01068319	Mono_4_days vs wildtype_4_days	down_sig	1694	1630	2181	1974	1782	1829	1537	1939	2307	2315	1463	1557	2028	1271	2281	1693	1992	2976	2996	2277	3338	2792	1443	1962	1088	1407	1612	1131	4578	5247	5102	8267	3426.933492	3544.362921	3345.742039	3640.653815	843.7928392	1411.472143
4397	gene-FQ762_21985	-	#N/A	23952.62551	-1.911162521	0.593813095	-3.218458027	0.001288818	0.018039088	Mono_4_days vs wildtype_4_days	down_sig	23496	24436	32180	27441	12518	16532	11162	15523	21333	19028	11233	11930	22226	9165	26436	20572	24188	34651	33979	24643	29246	20069	13347	14861	7351	11197	15647	7054	8333	5643	6285	3835	47097.4939	49849.65065	50306.88442	48569.06745	5868.066902	13160.82048
677	gene-FQ762_03385	-	#N/A	1284.185515	-0.940181842	0.262484808	-3.581852405	0.000341167	0.008909507	Mono_4_days vs wildtype_4_days	not_rel	190	202	234	202	1147	737	957	976	728	1383	1139	1154	1291	1015	373	867	210	287	273	188	432	803	1355	1551	1077	1493	1452	1091	2906	4004	3614	4100	383.1761513	428.9176377	361.4897132	366.8837282	541.2505204	575.2543612
1518	gene-FQ762_07590	-	#N/A	1227.07692	-1.958873047	0.722114578	-2.712690072	0.006673949	0.037441219	Mono_4_days vs wildtype_4_days	down_sig	1172	1153	1614	1295	599	771	524	636	1009	706	379	356	742	331	1271	774	1159	1703	1730	1321	1394	947	260	392	144	234	301	185	399	745	751	445	2445.697607	2860.628243	2412.499621	2633.630773	288.5186306	554.5427386
679	gene-FQ762_03395	D	Cell cycle control, cell division, chromosome partitioning	345.6742196	0.748619917	0.385110915	1.943907294	0.051906631	NA	Mono_4_days vs wildtype_4_days	NA	77	58	100	80	1313	587	1101	1034	292	1028	960	1050	594	1166	57	257	72	79	99	63	64	91	876	1055	1133	1106	848	1124	325	48	60	125	154.7704599	120.4135012	155.5149474	143.2136829	617.328453	463.2515502
680	gene-FQ762_03400	IQ	Lipid transport and metabolism	416.0822165	0.426934298	0.27455032	1.555031145	0.119938652	NA	Mono_4_days vs wildtype_4_days	NA	161	139	224	212	1232	620	1013	911	373	982	900	944	691	1068	110	296	112	207	246	179	92	105	987	1218	1040	1157	1017	1170	438	153	119	139	324.6273642	294.6571547	346.2088826	384.6378064	581.2050515	484.3179492
681	gene-FQ762_03405	-	#N/A	1322.765501	-0.178394478	0.127435889	-1.399876285	0.161550369	0.25086178	Mono_4_days vs wildtype_4_days	not_rel	885	857	1154	985	2370	1554	1961	2018	1318	2484	1958	2098	2000	1893	619	1029	767	1256	1317	920	556	523	2384	2868	2004	2398	2494	2092	1317	460	425	466	1779.24889	1781.77928	1793.873632	1764.958384	1114.561453	1225.522919
682	gene-FQ762_03410	C	Energy production and conversion	272.6795204	0.159045446	0.184548002	0.861810722	0.388791684	NA	Mono_4_days vs wildtype_4_days	NA	122	115	158	128	653	431	588	570	288	648	525	623	417	597	89	254	115	165	149	153	101	102	596	732	589	708	594	581	291	53	68	105	246.6136398	248.748523	242.7638509	235.2766082	308.9709697	333.4567315
683	gene-FQ762_03415	C	Energy production and conversion	401.9544324	0.453774668	0.705527401	0.643170864	0.520113237	NA	Mono_4_days vs wildtype_4_days	NA	45	37	53	64	1233	700	1156	1025	524	1343	1011	1292	945	1130	38	427	31	46	53	38	40	54	1296	1627	1196	1425	1521	1292	714	10	8	186	90.56288873	77.44495446	82.22340927	115.1746649	580.4975509	550.2190781
684	gene-FQ762_03420	C	Energy production and conversion	1014.553838	0.502492897	0.53741645	0.935015847	0.349780133	0.455003145	Mono_4_days vs wildtype_4_days	not_rel	136	123	185	150	3274	1822	2857	2681	1150	3128	2654	3096	2358	2768	130	994	94	153	193	113	129	158	3149	3889	2885	3554	3411	3130	1703	105	104	481	272.8327324	252.2109678	288.767693	266.378061	1536.106086	1446.757561
685	gene-FQ762_03425	-	#N/A	858.0456297	0.402839237	0.750945052	0.536443028	0.591652401	0.660607809	Mono_4_days vs wildtype_4_days	not_rel	35	23	35	34	2501	1604	2335	2049	1182	2662	2230	2425	2410	2144	68	1249	31	45	40	45	19	136	2992	3520	2438	3005	3301	2429	1979	53	30	632	70.2956105	47.51098751	54.51162877	60.66866716	1174.897798	1268.996051
686	gene-FQ762_03430	-	#N/A	257.5296695	0.595400678	0.513124459	1.160343593	0.245908943	NA	Mono_4_days vs wildtype_4_days	NA	37	30	36	35	713	506	809	703	304	797	670	756	516	826	33	274	30	38	58	28	17	47	834	973	829	961	846	929	404	35	43	138	77.52432286	74.62463384	53.94744183	71.55702424	343.7126564	362.3773096
687	gene-FQ762_03435	S	Function unknown	130.1778473	-1.747988311	0.778665854	-2.244850345	0.024777742	NA	Mono_4_days vs wildtype_4_days	NA	205	129	249	164	47	77	33	48	55	37	22	13	25	24	49	30	105	208	348	180	108	114	21	16	11	23	23	13	32	113	151	43	397.9100759	226.6622787	403.2843743	287.7359975	25.19475793	56.59574872
688	gene-FQ762_03440	HJ	Coenzyme transport and metabolism	1426.69232	-0.901747999	0.341191516	-2.642937928	0.00821901	0.041486911	Mono_4_days vs wildtype_4_days	not_rel	1129	1107	1448	1222	1500	1246	1461	1551	1066	1649	1319	1433	1444	1205	992	962	1190	1566	1790	1148	1007	1007	1549	1834	1229	1571	1660	1432	951	967	1052	554	2272.219126	2317.723595	2246.217389	2199.515301	706.2340557	979.2545286
689	gene-FQ762_03445	-	#N/A	435.4641916	-1.10359522	0.546714871	-2.018593748	0.043529461	NA	Mono_4_days vs wildtype_4_days	NA	444	283	588	380	259	320	243	269	228	255	209	199	256	138	277	193	273	458	498	451	296	338	180	219	130	173	255	120	395	654	713	440	950.0049477	536.1802964	1016.987396	719.9079939	140.8352463	229.6645103
690	gene-FQ762_03450	-	#N/A	347.8048119	0.144084109	0.230239909	0.625799886	0.531446207	NA	Mono_4_days vs wildtype_4_days	NA	160	148	187	158	875	522	768	760	342	878	748	814	546	743	94	272	128	206	208	152	103	126	864	1068	741	920	861	821	398	81	77	121	324.9866979	333.4330348	283.9844439	298.0930161	416.1475763	396.2338027
691	gene-FQ762_03455	K	Transcription	574.8590824	0.073564945	0.140351532	0.524147789	0.600175752	NA	Mono_4_days vs wildtype_4_days	NA	417	345	460	379	1298	682	1156	1100	433	1193	987	1117	763	1214	258	433	286	466	447	317	196	265	1081	1334	1178	1128	1086	1226	472	133	126	198	839.5406146	723.974424	713.0956289	683.173476	611.355901	535.3994796
692	gene-FQ762_03460	S	Function unknown	117.7854254	-0.017725444	0.185207032	-0.095706104	0.923753993	NA	Mono_4_days vs wildtype_4_days	NA	79	62	118	65	208	157	194	216	91	228	219	211	131	201	39	88	40	93	84	83	43	72	191	216	245	220	221	247	104	44	59	72	163.8961274	152.9579686	176.2019168	131.2629973	99.9643053	113.5472519
693	gene-FQ762_03465	GM	Carbohydrate transport and metabolism	133.2616332	0.246580228	0.30657073	0.804317581	0.421213586	NA	Mono_4_days vs wildtype_4_days	NA	21	21	27	26	367	250	313	332	158	359	361	368	295	316	28	107	22	17	29	21	38	33	429	468	353	418	407	424	213	73	47	86	46.36993675	51.07018994	43.01562167	54.81520309	181.6167522	173.8473977
694	gene-FQ762_03470	V	Defense mechanisms	1405.812233	-0.499568808	0.291099678	-1.716143455	0.086135789	0.152308576	Mono_4_days vs wildtype_4_days	not_rel	963	989	1306	1070	2303	1320	1936	1880	1053	1868	1554	1875	1334	1966	888	857	943	1291	1453	1026	934	1039	1296	1822	1680	1684	1385	1697	969	1102	958	1077	1932.849166	2034.301205	2036.641358	1904.027511	1081.105559	1046.514755
1751	gene-FQ762_08755	-	#N/A	6094.395613	-1.964811843	0.736317055	-2.668431799	0.007620625	0.040083516	Mono_4_days vs wildtype_4_days	down_sig	5936	6135	7173	6834	1933	2978	1735	2390	3310	2191	1075	1349	2314	1079	4456	2502	5119	8458	8628	5971	4400	4568	895	1327	586	844	1004	648	3660	7227	6984	4560	13437.69567	14351.46178	12036.36876	14382.31438	984.3607628	2052.986626
1562	gene-FQ762_07810	-	#N/A	3123.452043	-1.989242684	0.562780312	-3.534669996	0.000408285	0.009511779	Mono_4_days vs wildtype_4_days	down_sig	1888	1776	2400	2002	1632	1668	1463	1689	1698	1803	1240	1328	1748	1220	2051	1562	1758	2502	2760	1945	2811	3166	1255	1597	1029	1203	1382	1124	3975	6533	5948	5331	3842.306839	4069.889069	3627.752433	3820.870479	777.4347333	1255.707562
697	gene-FQ762_03485	S	Function unknown	3127.925042	-1.678545628	0.696181272	-2.411075529	0.015905554	0.052047046	Mono_4_days vs wildtype_4_days	not_rel	3339	3052	4511	3726	1023	1565	946	1376	1649	1195	555	705	1329	538	2204	1402	2791	4155	4565	3362	2074	2513	455	586	299	351	469	316	2521	3208	3287	4017	7291.142046	6094.97496	7871.065167	7351.568354	553.4601586	1108.450217
166	gene-FQ762_00830	-	#N/A	780.5963238	-2.00641598	0.514915457	-3.896593032	9.75553E-05	0.003955369	Mono_4_days vs wildtype_4_days	down_sig	297	240	368	325	855	520	757	820	956	1153	778	919	1224	934	1238	1155	260	399	502	345	1658	911	649	935	680	728	759	760	399	399	401	217	601.8932474	529.9665429	561.9446382	605.4162768	405.6877222	398.3643644
4369	gene-FQ762_21845	-	#N/A	6159.136516	-2.010114915	0.711202054	-2.82636264	0.004707993	0.032261858	Mono_4_days vs wildtype_4_days	down_sig	6183	5440	8052	6838	3059	4294	2795	4022	5739	3811	1867	2271	4207	1903	7716	4411	4968	7914	8434	5818	8424	5298	1488	2217	1005	1342	1978	1047	2103	2631	2231	2918	12704.74409	13121.94545	12037.73243	13527.93367	1463.809174	3150.024934
700	gene-FQ762_03500	E	Amino acid transport and metabolism	343.9499369	0.923698507	0.671214482	1.376159979	0.16877211	NA	Mono_4_days vs wildtype_4_days	NA	18	8	18	12	1516	651	1185	1095	300	1146	999	1179	724	1369	38	277	15	14	17	10	8	40	1069	1274	1219	1253	1088	1266	429	29	21	137	36.17169836	16.58370998	28.00526008	21.46113406	712.5927717	514.1419799
701	gene-FQ762_03505	E	Amino acid transport and metabolism	504.1661772	0.432468781	0.70122488	0.616733367	0.537410609	NA	Mono_4_days vs wildtype_4_days	NA	28	28	23	39	1621	921	1468	1359	618	1652	1411	1631	1202	1420	45	522	10	29	28	13	10	143	1727	2048	1628	1915	1986	1744	798	22	25	214	56.28659328	58.17387161	35.76053452	69.85015055	762.2339772	726.573178
702	gene-FQ762_03510	E	Amino acid transport and metabolism	316.7754409	0.572584276	0.710925337	0.805407047	0.420584826	NA	Mono_4_days vs wildtype_4_days	NA	14	9	22	11	1099	624	972	883	365	1122	911	1060	770	989	24	310	15	16	12	16	12	39	1107	1345	985	1261	1143	1036	484	12	16	125	28.19557753	18.93214668	34.08018219	19.85845478	517.8193855	489.2890399
703	gene-FQ762_03515	E	Amino acid transport and metabolism	284.1846546	0.55654214	0.659415236	0.84399345	0.398673066	NA	Mono_4_days vs wildtype_4_days	NA	21	14	13	18	956	563	811	726	335	1017	844	1021	678	831	29	283	5	18	7	6	13	35	945	1164	992	1050	1003	1002	422	33	12	123	42.3393596	29.66204265	20.09557457	32.64689539	450.9615552	439.9145932
704	gene-FQ762_03520	E	Amino acid transport and metabolism	298.7156788	0.6461251	0.818700023	0.789208602	0.429990095	NA	Mono_4_days vs wildtype_4_days	NA	5	8	19	1	1027	537	932	896	372	1067	920	1087	715	972	8	294	4	7	13	7	10	22	1030	1226	960	1053	1143	1029	493	16	12	131	10.08199141	16.96322448	29.36360853	1.814639613	484.5154187	419.4273125
705	gene-FQ762_03525	QT	Secondary metabolites biosynthesis, transport and catabolism	762.2197474	0.418136341	0.631205957	0.662440423	0.507689005	0.591587939	Mono_4_days vs wildtype_4_days	not_rel	25	11	36	25	2414	1336	2110	1974	945	2495	2015	2455	1854	2287	66	835	22	27	31	25	44	93	2734	3142	2606	2870	2915	2483	1336	91	74	405	50.23902168	22.80422476	56.00933384	44.71275149	1134.709376	1055.099158
706	gene-FQ762_03530	K	Transcription	1656.756776	0.311988059	0.797671513	0.391123482	0.695705965	0.750018258	Mono_4_days vs wildtype_4_days	not_rel	46	43	64	62	4369	2996	4101	4070	2441	5458	4644	4714	4711	4075	116	2329	29	79	50	40	40	196	6018	6963	4558	6000	6969	4761	3740	46	55	1119	92.22972435	87.85883441	100.0038856	109.8492537	2048.614352	2383.183208
707	gene-FQ762_03535	Q	Secondary metabolites biosynthesis, transport and catabolism	441.8016836	0.53215421	0.551467802	0.964977842	0.33455591	NA	Mono_4_days vs wildtype_4_days	NA	59	38	51	48	1473	710	1317	1295	528	1408	1180	1339	1024	1459	57	456	33	46	50	40	25	96	1396	1735	1382	1536	1447	1455	619	53	42	199	118.7898245	79.78150562	79.0491045	86.55074591	693.8368958	557.246798
708	gene-FQ762_03540	S	Function unknown	968.6143172	-0.384743162	0.111893858	-3.438465414	0.000585021	0.011502632	Mono_4_days vs wildtype_4_days	not_rel	494	432	656	552	1539	1134	1470	1492	1000	1887	1444	1539	1549	1429	386	852	397	589	658	458	472	553	1753	2099	1521	1921	2045	1523	1275	666	655	855	995.0135361	909.4285298	1015.983485	997.0148641	725.2245354	888.8631813
709	gene-FQ762_03545	-	#N/A	221.7942847	0.48859492	0.336994083	1.449862015	0.147097002	NA	Mono_4_days vs wildtype_4_days	NA	70	52	86	62	625	355	593	512	202	593	556	616	422	555	69	158	53	92	88	36	40	38	600	714	652	582	632	611	332	75	89	125	144.8927932	127.5845882	128.4145705	124.6829331	300.2719695	257.7023026
710	gene-FQ762_03550	G	Carbohydrate transport and metabolism	487.2878734	0.71511073	0.607489583	1.177157189	0.239132772	NA	Mono_4_days vs wildtype_4_days	NA	28	35	29	28	1665	843	1535	1292	426	1479	1352	1657	1022	1638	49	480	14	28	59	25	12	68	1438	1799	1625	1727	1539	1755	793	112	99	380	56.28513386	72.70506045	45.09163375	50.14336359	782.9018629	665.0946287
711	gene-FQ762_03555	KT	Transcription	523.0230762	0.444514564	0.591746321	0.75119109	0.452537662	NA	Mono_4_days vs wildtype_4_days	NA	76	69	96	92	1565	931	1461	1373	565	1618	1407	1562	1195	1439	62	513	68	88	126	78	64	95	1651	2006	1532	1812	1781	1664	860	32	25	240	152.8273328	143.6601954	149.1676628	164.9992662	736.1594464	733.698777
712	gene-FQ762_03560	-	#N/A	149.8029716	0.565997918	0.322581264	1.754590183	0.079329432	NA	Mono_4_days vs wildtype_4_days	NA	137	86	164	138	311	164	310	320	118	280	219	263	194	247	35	92	67	148	105	90	38	25	287	315	254	358	274	289	174	23	39	41	295.2834241	167.1132519	285.5294692	267.2244322	168.5523703	116.6735331
713	gene-FQ762_03565	-	#N/A	443.4346109	-0.1657918	0.240144841	-0.690382518	0.489953668	NA	Mono_4_days vs wildtype_4_days	NA	436	368	618	435	706	400	600	581	308	616	478	569	420	595	273	223	344	515	547	362	255	165	426	587	532	548	507	501	221	147	143	174	886.3808384	836.2737004	936.1884687	825.6547294	336.1196503	302.4260699
714	gene-FQ762_03570	-	#N/A	2220.225925	-0.712309542	0.2218102	-3.211347092	0.001321143	0.018408544	Mono_4_days vs wildtype_4_days	not_rel	1724	1666	2303	1847	3000	2210	2752	2617	1946	3308	2647	3023	2710	2429	1303	1755	1584	2338	2361	1760	1715	1148	2961	3888	2739	3314	3517	3032	1894	677	600	883	3462.236847	3439.377845	3587.507893	3294.453428	1409.170833	1748.950504
715	gene-FQ762_03575	G	Carbohydrate transport and metabolism	1081.693973	0.394887747	0.380687132	1.037302588	0.29959486	0.405848811	Mono_4_days vs wildtype_4_days	not_rel	316	329	405	341	3407	1720	2844	2643	1024	2810	2487	2965	1941	2933	249	846	280	508	456	298	329	244	2721	3616	3008	3289	2933	3057	1298	134	119	451	633.7804595	673.5751474	632.4575244	604.9609232	1598.086368	1366.811927
716	gene-FQ762_03580	G	Carbohydrate transport and metabolism	275.4277641	0.457902162	0.388119749	1.179796091	0.238081325	NA	Mono_4_days vs wildtype_4_days	NA	99	79	111	106	842	451	802	678	253	729	673	762	479	784	55	212	64	124	98	74	83	59	731	851	781	779	755	759	319	27	35	122	199.7643226	168.3673345	171.2914873	192.9794853	397.5419628	351.3975794
717	gene-FQ762_03585	F	Nucleotide transport and metabolism	882.8252781	-0.251557313	0.141027658	-1.783744527	0.074465187	0.136348895	Mono_4_days vs wildtype_4_days	not_rel	654	583	823	683	1377	1026	1246	1290	781	1429	1176	1233	1229	1150	532	655	514	822	803	579	389	427	1365	1734	1172	1402	1544	1184	807	479	392	489	1320.74061	1250.34925	1267.683718	1248.474757	650.7369056	797.0172293
718	gene-FQ762_03590	K	Transcription	1016.19321	-0.217200554	0.165690622	-1.310880192	0.189898244	0.286164179	Mono_4_days vs wildtype_4_days	not_rel	657	717	827	819	1804	1092	1560	1550	857	1608	1326	1639	1152	1606	591	753	603	969	966	706	528	542	1317	1839	1426	1567	1378	1546	778	560	557	488	1322.729458	1504.607716	1282.021924	1476.303633	849.6810827	857.2672019
719	gene-FQ762_03595	-	#N/A	245.3985992	0.338373676	0.266631747	1.269067471	0.204417001	NA	Mono_4_days vs wildtype_4_days	NA	77	69	107	93	651	377	599	474	204	537	528	574	303	597	61	164	70	104	105	81	73	108	459	611	547	551	492	593	296	264	188	147	158.9458057	168.4382983	159.8599938	186.0521274	312.3960495	274.6852872
720	gene-FQ762_03600	S	Function unknown	333.2396013	-0.019331664	0.092962634	-0.207950904	0.835267302	NA	Mono_4_days vs wildtype_4_days	NA	150	151	262	173	634	404	577	562	304	618	529	603	470	528	148	250	149	238	239	192	113	124	617	743	557	696	614	614	428	232	210	283	304.7404778	341.1076526	397.5726377	326.9859453	301.6267473	306.2857153
721	gene-FQ762_03605	HJ	Coenzyme transport and metabolism	551.4702092	0.222811198	0.150475471	1.480714403	0.138682694	NA	Mono_4_days vs wildtype_4_days	NA	291	332	390	363	1306	716	1117	998	445	1117	945	1196	802	1173	240	436	255	358	439	316	181	179	1032	1264	1103	1174	1055	1130	516	221	228	179	585.9405232	697.3924784	604.4029697	654.7316823	615.2251675	561.8173933
722	gene-FQ762_03610	K	Transcription	396.7078412	0.323796977	0.282637953	1.145624547	0.251950536	NA	Mono_4_days vs wildtype_4_days	NA	115	135	152	146	1148	605	971	914	361	1056	915	961	592	964	121	365	132	160	174	126	80	107	1099	1263	991	1182	1035	1007	484	97	140	184	232.0730953	287.9109071	234.5160916	265.9169812	542.0627861	471.2365413
723	gene-FQ762_03615	S	Function unknown	325.0771364	-0.032682106	0.273242357	-0.119608491	0.904793293	NA	Mono_4_days vs wildtype_4_days	NA	268	205	341	257	538	374	509	476	236	475	412	523	304	487	158	165	246	309	331	257	150	169	320	486	433	454	336	482	199	192	221	125	547.2241505	481.9359786	512.2080632	499.1769406	256.8565027	278.0484081
724	gene-FQ762_03620	S	Function unknown	896.0652655	-1.295399856	0.540619063	-2.396141656	0.016568686	0.053188135	Mono_4_days vs wildtype_4_days	not_rel	946	787	1236	958	602	598	585	678	729	727	418	512	633	385	798	547	723	1089	1239	922	677	664	409	542	377	411	474	369	464	628	695	485	1925.22366	1803.49251	1868.292503	1828.368591	286.7743318	450.1877232
725	gene-FQ762_03625	E	Amino acid transport and metabolism	933.60046	0.059401202	0.122731715	0.483992273	0.628391353	0.692085329	Mono_4_days vs wildtype_4_days	not_rel	468	481	700	539	1973	1116	1721	1744	807	1884	1662	1708	1502	1602	437	692	436	678	670	494	380	298	1813	2091	1611	1939	1788	1715	1131	477	453	532	940.8525555	999.7757598	1088.22433	965.6338684	927.8196389	880.2205896
726	gene-FQ762_03630	O	Posttranslational modification, protein turnover, chaperones	1728.615697	-0.322842925	0.21388761	-1.50940452	0.131195439	0.211109106	Mono_4_days vs wildtype_4_days	not_rel	782	568	1109	764	2724	1769	2363	2431	1642	2764	2194	2323	2437	2113	1136	1412	692	990	1041	830	898	789	2560	2999	2296	2667	2768	2291	2341	2197	2164	2092	1571.028404	1175.355966	1726.346448	1364.793526	1280.030493	1398.33256
727	gene-FQ762_03635	-	#N/A	2269.811102	-0.724029241	0.674820938	-1.072920535	0.283306772	0.389924553	Mono_4_days vs wildtype_4_days	not_rel	2636	1650	4231	2185	1266	1854	1082	1644	2090	1480	630	847	1522	549	2698	1549	1522	2827	3068	2673	1609	1253	446	581	242	299	508	260	1787	2007	2488	3414	5002.671239	2876.871977	6717.30188	3785.998556	666.4000057	1382.930876
728	gene-FQ762_03640	GK	Carbohydrate transport and metabolism	822.6508007	0.394022409	0.304683925	1.293216928	0.195936043	0.292487317	Mono_4_days vs wildtype_4_days	not_rel	240	248	335	265	2309	1282	2055	1905	917	2058	1915	2080	1587	1897	291	776	195	326	362	253	167	190	2130	2641	2140	2270	2153	2162	1145	176	222	358	482.3052945	514.2054852	521.1756918	473.9991352	1085.379797	1012.381158
729	gene-FQ762_03645	G	Carbohydrate transport and metabolism	9043.055951	-1.282495413	0.743654123	-1.724585897	0.084602127	0.1502461	Mono_4_days vs wildtype_4_days	not_rel	11566	10572	14186	12053	4398	6881	3910	5489	8873	5594	2283	3109	5073	2303	10307	6069	9144	14485	15357	10868	7674	4885	1694	2432	1225	1491	2038	1273	1370	3632	3636	1874	23249.78065	21961.08283	22057.58332	21584.92719	2067.989425	5428.844769
730	gene-FQ762_03650	M	Cell wall/membrane/envelope biogenesis	59347.69842	-1.531404507	0.847928803	-1.806053174	0.070910034	0.131294857	Mono_4_days vs wildtype_4_days	not_rel	77812	76450	91194	85822	21816	42077	19366	31750	47239	25493	9863	13143	27655	8428	60832	33417	67846	99691	109861	77251	53310	32614	6257	10230	1674	2806	8102	2006	8081	20627	19764	11620	157120.8062	163825.2716	140505.9143	156793.5571	10308.35766	32698.99971
731	gene-FQ762_03655	IQ	Lipid transport and metabolism	528.054344	0.315888432	0.345366837	0.914646103	0.360377447	NA	Mono_4_days vs wildtype_4_days	NA	191	187	208	191	1432	818	1242	1255	536	1357	1288	1338	1051	1217	169	473	138	231	247	162	131	129	1359	1724	1333	1621	1447	1275	704	68	84	222	385.0865563	396.2001411	321.5291931	346.4198345	675.4988986	639.1654302
732	gene-FQ762_03660	-	#N/A	274.5368058	0.001157963	0.116375137	0.009950258	0.992060974	NA	Mono_4_days vs wildtype_4_days	NA	173	153	238	159	604	335	520	504	240	555	446	498	430	498	107	214	143	187	255	131	117	134	445	656	470	571	495	472	295	87	102	130	350.6739039	338.7166595	363.174343	296.684678	286.6639161	256.3338533
733	gene-FQ762_03665	IQ	Lipid transport and metabolism	1201.335758	-0.475989432	0.300215773	-1.585491084	0.112854801	0.18842599	Mono_4_days vs wildtype_4_days	not_rel	1111	1056	1431	1157	1644	1113	1294	1362	944	1363	1036	1249	1099	1262	792	713	1002	1558	1495	1173	776	537	1197	1433	1135	1324	1247	1069	626	647	588	468	2236.985145	2217.831783	2217.803738	2086.683858	774.4265446	873.3996949
734	gene-FQ762_03670	S	Function unknown	1349.73961	-0.923988501	0.419547932	-2.202343115	0.027641081	0.068877503	Mono_4_days vs wildtype_4_days	not_rel	1491	1283	1993	1571	1173	993	1051	1232	956	1201	869	1050	966	906	1034	713	1319	1817	1982	1534	1003	691	903	1134	851	943	978	878	551	572	570	418	3014.450872	2778.181737	3061.2564	2889.757094	555.1150735	767.8704894
735	gene-FQ762_03675	C	Energy production and conversion	2355.956163	-0.712938523	0.412196511	-1.72960834	0.083700275	0.149093372	Mono_4_days vs wildtype_4_days	not_rel	2521	2577	3211	2777	2178	1809	1935	2022	1564	1988	1558	1731	1614	1552	1640	1242	2141	3581	3664	2611	1451	1189	1346	1823	1453	1537	1485	1540	1106	1349	1292	891	5070.489395	5372.655262	4987.343507	4984.806413	1024.737264	1424.682221
736	gene-FQ762_03680	V	Defense mechanisms	2018.166892	-0.453017814	0.222794155	-2.033346941	0.042017484	0.090396898	Mono_4_days vs wildtype_4_days	not_rel	1539	1579	2195	1791	2974	1893	2543	2471	1614	2690	2102	2660	1842	2444	1122	1254	1422	2106	2275	1573	1128	1120	2331	2975	2416	2707	2487	2606	1501	1223	1343	1083	3089.025092	3248.419479	3422.825378	3187.359521	1396.134244	1500.675493
737	gene-FQ762_03685	-	#N/A	171.6112448	0.249205576	0.220227535	1.131582282	0.257810093	NA	Mono_4_days vs wildtype_4_days	NA	80	62	88	68	364	209	321	311	125	356	296	359	262	340	63	119	67	101	91	81	55	33	315	442	394	437	344	377	269	115	133	151	178.109655	148.8638259	142.7032445	142.9396134	182.1668459	145.0920847
738	gene-FQ762_03690	S	Function unknown	254.4150363	-0.386714755	0.356981584	-1.083290489	0.278679506	NA	Mono_4_days vs wildtype_4_days	NA	194	174	245	223	437	255	314	360	204	323	280	340	216	393	179	150	152	221	274	214	199	139	192	295	284	302	222	306	150	138	144	151	402.4790976	429.2691376	365.8429629	450.3330524	210.0211607	184.4238804
739	gene-FQ762_03695	K	Transcription	368.3219913	0.37840805	0.560531916	0.675087429	0.49962022	NA	Mono_4_days vs wildtype_4_days	NA	17	25	19	16	1088	615	1081	1033	525	1146	928	1077	881	1025	38	435	14	34	24	29	33	64	1248	1606	1082	1258	1338	1184	696	52	55	214	34.34714783	53.85809714	29.22874231	29.33180045	514.4703188	476.7368843
740	gene-FQ762_03700	S	Function unknown	475.4156243	0.67178089	0.402594422	1.668629404	0.095190848	NA	Mono_4_days vs wildtype_4_days	NA	111	93	179	107	1542	760	1368	1250	480	1316	1210	1422	873	1476	121	404	113	151	160	118	41	95	1180	1630	1343	1394	1219	1498	572	110	101	199	223.0839615	192.9267165	278.4361534	191.4521818	724.9025597	600.0105946
741	gene-FQ762_03705	S	Function unknown	738.5430026	-0.029498513	0.165008778	-0.178769356	0.858118808	0.883584179	Mono_4_days vs wildtype_4_days	not_rel	674	663	744	718	1121	767	959	950	533	1013	708	916	779	800	406	505	638	830	876	636	278	280	892	1037	852	977	937	938	494	323	301	379	1368.614291	1489.846588	1130.623688	1352.435202	532.9598156	582.9219732
742	gene-FQ762_03710	Q	Secondary metabolites biosynthesis, transport and catabolism	840.1640107	-0.145192848	0.318032053	-0.456535267	0.648005116	0.709147396	Mono_4_days vs wildtype_4_days	not_rel	734	753	1022	826	1170	1031	1022	1103	844	1078	844	958	895	867	882	770	703	963	915	796	442	334	879	1160	784	974	978	856	475	125	103	143	1485.918533	1647.538381	1565.053042	1529.285311	554.4586025	793.3791064
743	gene-FQ762_03715	M	Cell wall/membrane/envelope biogenesis	544.6923544	0.351901249	0.163718485	2.149428944	0.031600413	NA	Mono_4_days vs wildtype_4_days	NA	308	340	440	356	1324	709	1227	1123	454	1095	977	1148	764	1138	289	390	288	429	426	348	184	169	923	1294	1084	1120	1035	1155	395	124	108	120	619.933252	712.2696872	682.4349583	641.0138074	623.4283383	557.0582665
744	gene-FQ762_03720	-	#N/A	162.1696586	0.431670382	0.34302617	1.25841822	0.208240546	NA	Mono_4_days vs wildtype_4_days	NA	140	112	130	101	418	235	302	281	169	291	238	318	217	295	37	109	98	131	177	96	41	44	316	389	307	328	338	335	168	13	23	38	257.1067307	192.8949388	204.342071	172.8852702	218.1058363	176.7008127
745	gene-FQ762_03725	T	Signal transduction mechanisms	1404.248382	0.514119692	0.489116954	1.051118118	0.293204344	0.399551398	Mono_4_days vs wildtype_4_days	not_rel	145	112	182	169	4347	2440	3857	3617	1524	4339	3588	4130	3219	3782	157	1385	112	212	182	109	132	177	4242	5466	4220	4780	4855	4452	2291	466	432	760	290.7911514	229.1737697	284.2629838	299.7102454	2038.806638	1939.507004
746	gene-FQ762_03730	O	Posttranslational modification, protein turnover, chaperones	954.0496131	0.721422428	0.702232561	1.02732694	0.304266541	0.410292798	Mono_4_days vs wildtype_4_days	not_rel	5	6	17	6	2405	1188	2101	1812	735	2190	1934	2168	1443	2176	38	560	10	4	4	8	7	84	2036	2598	2384	2530	2240	2346	1511	2296	2140	1250	10.04662466	12.42921084	26.45483785	10.72579047	1130.33514	938.5692284
747	gene-FQ762_03735	-	#N/A	174.5218752	0.634820775	0.323683918	1.961236686	0.049851419	NA	Mono_4_days vs wildtype_4_days	NA	145	119	185	137	411	199	336	321	83	309	345	337	189	431	35	100	93	142	151	110	34	46	241	400	331	317	276	326	161	53	48	84	310.2493636	225.4609727	319.9705242	259.5457767	223.4875916	142.8226173
748	gene-FQ762_03740	I	Lipid transport and metabolism	270.7375757	0.739945715	0.655621725	1.128616834	0.259059506	NA	Mono_4_days vs wildtype_4_days	NA	20	24	31	20	1013	504	885	789	269	943	819	899	543	872	32	226	28	27	23	20	13	32	808	1117	900	957	898	1062	374	16	10	101	40.35244709	51.11591446	47.84719039	36.39589064	478.2269219	392.8151831
749	gene-FQ762_03745	V	Defense mechanisms	627.2874006	0.880832027	0.723104642	1.218125255	0.223176378	0.323899917	Mono_4_days vs wildtype_4_days	not_rel	32	32	51	33	2585	1158	2193	1936	577	2065	2046	2240	1183	2363	48	506	29	51	35	28	17	40	1869	2568	2266	2284	1984	2359	809	25	39	203	64.18963514	65.57512083	79.62097693	58.57954686	1212.710033	919.7931992
750	gene-FQ762_03750	V	Defense mechanisms	951.1597873	0.802119043	0.639607116	1.254080861	0.209812616	0.309177834	Mono_4_days vs wildtype_4_days	not_rel	57	59	98	70	3816	1856	3095	2890	975	3153	2819	3211	1895	3286	64	759	63	123	88	81	49	127	2840	3761	3302	3387	3010	3412	1277	77	60	296	114.2848611	120.5518372	153.1304404	124.0242497	1789.317317	1476.356289
751	gene-FQ762_03755	FP	Nucleotide transport and metabolism	627.0261311	0.339225087	0.622163606	0.545234539	0.58559222	0.65686234	Mono_4_days vs wildtype_4_days	not_rel	92	99	123	117	1702	1065	1567	1409	830	1899	1637	1715	1552	1515	99	722	78	123	141	92	31	95	2089	2431	1765	2181	2356	1802	1187	53	35	334	185.1277159	207.0476879	190.8666344	210.4426432	801.1949207	837.4545913
752	gene-FQ762_03760	FP	Nucleotide transport and metabolism	45.56117956	0.458176192	0.56049908	0.817443255	0.413675165	NA	Mono_4_days vs wildtype_4_days	NA	8	5	9	7	161	62	114	79	49	146	102	110	106	92	11	58	9	10	3	13	3	7	127	157	96	144	164	120	83	5	9	33	14.69181318	8.611381196	14.14675876	11.98214744	84.00727189	46.61893781
753	gene-FQ762_03765	S	Function unknown	467.4097699	0.373069968	0.321619397	1.159973469	0.246059608	NA	Mono_4_days vs wildtype_4_days	NA	190	165	239	186	1385	771	1271	1032	431	1214	994	1248	752	1205	146	379	157	248	240	162	92	193	1097	1495	1247	1310	1118	1265	449	43	65	118	382.2764689	344.7666826	370.9708067	334.3547969	651.8740931	606.53961
754	gene-FQ762_03770	J	Translation, ribosomal structure and biogenesis	812.7498334	-0.894622455	0.303329525	-2.949341826	0.003184515	0.027616812	Mono_4_days vs wildtype_4_days	not_rel	610	656	1004	751	888	763	852	970	711	1132	885	974	1214	824	716	838	512	722	950	626	464	667	1116	1335	878	1144	1206	891	651	113	133	243	1232.372417	1412.554217	1544.722279	1376.337715	419.8671566	591.5983493
3265	gene-FQ762_16325	-	#N/A	10135.19144	-2.027106817	0.667667226	-3.036103522	0.002396571	0.024773139	Mono_4_days vs wildtype_4_days	down_sig	9905	9721	12249	10793	5228	7235	4695	6497	9025	6954	3727	4115	6958	3142	10168	6895	10032	13870	14600	9672	14229	9204	4200	5293	2415	3519	5109	2415	3457	5275	5440	2936	19905.58764	20158.54192	19055.53709	19306.99229	2457.558841	5712.989252
3158	gene-FQ762_15790	-	#N/A	2090.625236	-2.04778115	0.513833762	-3.985298946	6.73952E-05	0.003091943	Mono_4_days vs wildtype_4_days	down_sig	1290	1319	1366	1325	1530	1276	1276	1464	1583	1816	1334	1359	1621	1163	1477	1267	1225	1757	1977	1107	2480	2763	1203	1530	1096	1226	1213	1161	2562	2221	2061	4367	2623.920178	3006.936416	2067.351533	2520.038743	728.5333136	963.1619793
757	gene-FQ762_03785	C	Energy production and conversion	836.4638308	-0.099812938	0.128296096	-0.777988898	0.436575558	0.531623657	Mono_4_days vs wildtype_4_days	not_rel	326	257	445	350	1861	1008	1622	1655	767	1672	1580	1662	1195	1608	421	679	345	477	423	289	400	462	1586	1950	1562	1831	1620	1907	916	627	561	507	655.4159639	534.373902	691.7265486	627.1789182	875.2024574	794.8986063
2211	gene-FQ762_11055	-	#N/A	2325.613636	-2.07756933	0.715641847	-2.903085306	0.00369506	0.029340195	Mono_4_days vs wildtype_4_days	down_sig	2047	1593	2834	2085	874	1351	852	1093	1731	1148	549	708	1477	647	2454	1506	1502	2347	2430	1982	2533	1773	503	674	300	391	570	307	1649	2605	2727	3189	4557.380797	3824.839915	4595.693123	4382.780795	437.4006135	937.891897
759	gene-FQ762_03795	G	Carbohydrate transport and metabolism	846.3480071	0.723131847	0.52173706	1.386008207	0.165744397	0.255834997	Mono_4_days vs wildtype_4_days	not_rel	70	69	104	78	3296	1524	2898	2390	818	2608	2291	2900	1592	2960	83	644	56	85	113	76	65	150	2531	3240	2941	3075	2577	3109	971	151	108	344	140.4118919	141.3776722	162.3707446	138.4488672	1546.22898	1210.584671
760	gene-FQ762_03800	G	Carbohydrate transport and metabolism	1149.368951	0.712946684	0.713162219	0.999697777	0.317456788	0.424200349	Mono_4_days vs wildtype_4_days	not_rel	45	54	64	32	4203	2190	3712	3342	1250	3584	3421	3911	2575	3835	84	1135	41	63	34	50	25	140	3711	4624	3705	4241	4051	4015	1857	65	85	489	90.21210174	110.2374542	100.0301159	56.66399968	1970.479129	1742.810497
761	gene-FQ762_03805	T	Signal transduction mechanisms	3726.068713	-0.429513518	0.254237281	-1.68941988	0.091138994	0.158463973	Mono_4_days vs wildtype_4_days	not_rel	2290	2199	2939	2571	4602	3098	4084	3927	2469	4260	3216	3894	3284	3697	2177	2342	2045	3235	3329	2124	1828	1753	3371	4725	3597	4009	3716	3901	5139	5270	4782	6415	4592.41994	4499.119648	4590.519197	4559.193206	2158.36736	2462.663954
762	gene-FQ762_03810	S	Function unknown	717.3815246	-0.289167329	0.153197384	-1.88754744	0.059086732	0.114217751	Mono_4_days vs wildtype_4_days	not_rel	397	385	615	513	1084	849	1040	1069	740	1251	952	1041	1085	916	412	651	352	528	586	382	364	265	1228	1581	1044	1317	1500	1076	922	381	382	525	802.0178545	828.6197406	946.3479248	939.8759764	512.502464	658.4263028
763	gene-FQ762_03815	C	Energy production and conversion	1248.945127	-0.573760989	0.314315274	-1.825431457	0.067935946	0.126877781	Mono_4_days vs wildtype_4_days	not_rel	1258	1256	1680	1444	1332	1008	1250	1276	892	1318	1055	1201	1033	1128	908	769	1112	1638	1795	1356	753	560	981	1407	1045	1163	1131	1134	614	461	448	368	2532.178409	2631.989789	2605.4311	2600.563452	627.2257381	791.8661326
764	gene-FQ762_03820	H	Coenzyme transport and metabolism	425.6805593	0.100728036	0.209873074	0.479947399	0.631264796	NA	Mono_4_days vs wildtype_4_days	NA	196	167	227	212	840	606	813	846	488	954	780	951	831	804	151	385	191	225	242	202	130	126	928	1180	839	1087	1123	856	616	134	131	245	397.0688848	367.7269679	346.952455	394.1610298	398.3736725	464.9227691
765	gene-FQ762_03825	K	Transcription	77.23631532	0.918450194	0.39734695	2.311456508	0.020807653	NA	Mono_4_days vs wildtype_4_days	NA	19	14	36	19	297	116	263	224	51	252	217	300	124	239	17	37	23	22	33	17	16	18	151	212	229	216	190	257	76	12	19	21	38.7448631	32.55506826	54.20000007	36.62724356	141.7234525	86.70505286
766	gene-FQ762_03830	K	Transcription	384.7105466	-0.03252759	0.118352022	-0.274837639	0.78344098	NA	Mono_4_days vs wildtype_4_days	NA	221	209	269	216	764	462	680	647	404	722	655	709	603	624	217	290	215	323	355	212	180	137	678	826	595	788	777	684	374	138	118	216	447.4462161	457.6068725	411.8229412	400.108857	362.1018971	355.3879949
767	gene-FQ762_03835	C	Energy production and conversion	14.21144124	-0.29316701	0.544827328	-0.538091604	0.590513809	NA	Mono_4_days vs wildtype_4_days	NA	4	6	12	10	24	25	16	28	22	40	17	34	40	18	5	8	0	8	10	6	10	6	38	33	20	27	42	11	32	0	1	17	8.139010235	10.83468739	20.03447225	17.76498497	12.96488989	18.08796799
768	gene-FQ762_03840	Q	Secondary metabolites biosynthesis, transport and catabolism	931.6685166	-0.283616665	0.288318818	-0.983691133	0.325267401	0.431842154	Mono_4_days vs wildtype_4_days	not_rel	536	593	819	674	2092	1167	1738	1625	898	1850	1526	1743	1302	1764	432	729	506	841	705	565	718	465	1634	2029	1644	1778	1747	1719	620	54	73	199	1077.297757	1230.638161	1273.817015	1206.267837	983.5233342	921.1581321
769	gene-FQ762_03845	S	Function unknown	167.1113642	0.494832704	0.28543978	1.733580038	0.082992625	NA	Mono_4_days vs wildtype_4_days	NA	59	46	96	92	541	274	498	405	136	426	332	439	214	481	41	131	53	73	82	62	47	55	360	536	521	412	354	542	110	29	35	45	120.1867137	106.1673317	144.8380787	176.4187007	257.9377146	205.5788614
770	gene-FQ762_03850	P	Inorganic ion transport and metabolism	586.5559315	0.325493907	0.284083224	1.145769546	0.251890519	NA	Mono_4_days vs wildtype_4_days	NA	352	321	397	353	1611	808	1336	1177	528	1345	1160	1391	906	1292	207	408	222	345	469	325	186	161	1210	1581	1347	1422	1278	1366	539	59	77	183	708.2864024	671.1590124	616.0975622	634.8173389	758.3249249	635.4469506
771	gene-FQ762_03855	O	Posttranslational modification, protein turnover, chaperones	544.6824048	0.313608566	0.247969839	1.264704475	0.205977285	NA	Mono_4_days vs wildtype_4_days	NA	280	250	341	266	1501	805	1271	1202	498	1355	1112	1315	866	1253	191	392	190	267	340	223	200	172	1131	1464	1258	1349	1186	1332	556	85	95	288	563.3764794	522.5064298	529.2531691	478.2414159	706.5009746	633.2082671
772	gene-FQ762_03860	S	Function unknown	124.75459	0.015035101	0.19550277	0.076904797	0.938699282	NA	Mono_4_days vs wildtype_4_days	NA	97	55	115	85	229	141	211	199	136	236	216	200	208	173	55	115	53	105	68	54	33	37	256	281	226	265	283	241	173	36	41	112	210.9782466	136.0864291	178.6436665	178.3164102	111.9085066	98.54408678
773	gene-FQ762_03865	E	Amino acid transport and metabolism	300.6978955	0.032004674	0.179904577	0.177898054	0.858803039	NA	Mono_4_days vs wildtype_4_days	NA	199	212	247	215	644	387	540	509	237	575	500	524	423	528	143	203	158	186	272	183	116	113	536	727	531	609	600	627	308	55	64	143	408.5437114	509.8438603	369.4595395	424.2786172	308.0706411	284.262066
774	gene-FQ762_03870	C	Energy production and conversion	568.0348754	0.244453418	0.221697019	1.102646393	0.270180755	NA	Mono_4_days vs wildtype_4_days	NA	247	240	308	281	1458	746	1245	1212	478	1319	1118	1358	871	1366	159	440	221	339	288	237	113	226	1230	1631	1292	1447	1305	1393	630	198	207	345	497.2818509	503.6343819	477.4640298	506.5217593	686.7156422	585.642246
775	gene-FQ762_03875	T	Signal transduction mechanisms	325.5506949	-0.647611839	0.381883817	-1.69583473	0.089917183	NA	Mono_4_days vs wildtype_4_days	NA	298	246	365	320	439	289	411	369	180	391	320	357	236	383	195	178	266	368	339	244	201	262	273	361	353	296	305	387	144	226	239	131	605.1143306	552.7937566	554.6742554	602.7566361	208.7148609	219.6407435
776	gene-FQ762_03880	EF	Amino acid transport and metabolism	720.9021521	0.123615107	0.15625637	0.791104436	0.428883051	0.524698701	Mono_4_days vs wildtype_4_days	not_rel	484	519	690	595	1498	784	1308	1193	567	1139	960	1250	699	1212	310	418	457	635	734	513	267	328	931	1365	1255	1179	961	1278	503	388	400	317	974.3374952	1088.415577	1069.845605	1072.08962	705.482259	615.6656961
777	gene-FQ762_03885	J	Translation, ribosomal structure and biogenesis	996.813324	0.509549915	0.534274275	0.953723469	0.340223637	0.446388115	Mono_4_days vs wildtype_4_days	not_rel	107	97	104	118	3128	1782	2878	2702	1180	3060	2601	2842	2247	2735	93	1020	55	118	137	78	76	173	3149	3943	2873	3643	3472	3174	1727	218	160	529	214.7150131	199.250092	162.248702	209.7913114	1468.04795	1413.751997
778	gene-FQ762_03890	S	Function unknown	173.0689949	0.490835863	0.306632242	1.600731413	0.109436421	NA	Mono_4_days vs wildtype_4_days	NA	69	39	80	76	572	319	519	470	113	415	404	476	255	493	51	140	37	54	54	44	71	54	425	487	474	534	403	578	162	18	32	53	139.3516464	83.71212733	123.1961915	138.9987088	270.3238571	247.707332
779	gene-FQ762_03895	S	Function unknown	324.4278183	0.442028944	0.673389906	0.656423477	0.511551689	NA	Mono_4_days vs wildtype_4_days	NA	21	23	26	21	1021	587	896	873	412	1071	926	1062	887	861	31	372	9	23	15	14	20	47	1111	1375	950	1184	1252	1068	581	12	19	157	42.41137065	49.36869048	40.03876225	38.40753795	482.5186331	455.8125513
780	gene-FQ762_03900	V	Defense mechanisms	196.7738108	0.779900028	0.532670994	1.464130836	0.143158203	NA	Mono_4_days vs wildtype_4_days	NA	47	43	69	36	775	339	672	505	176	574	479	649	373	635	25	176	27	42	44	31	23	24	553	704	626	725	589	684	211	15	13	69	95.26978893	95.19487816	105.2900406	67.17388937	367.8220778	259.394556
781	gene-FQ762_03905	G	Carbohydrate transport and metabolism	884.642446	0.022961771	0.152149435	0.150915913	0.880042048	0.901825578	Mono_4_days vs wildtype_4_days	not_rel	591	561	760	667	1657	1046	1472	1537	874	1505	1312	1477	1132	1540	582	650	529	819	965	692	434	317	1301	1666	1360	1463	1440	1532	674	193	238	332	1187.703412	1163.351714	1182.317592	1193.158886	778.9164114	825.9553224
782	gene-FQ762_03910	-	#N/A	243.6864991	-0.370446877	0.490412262	-0.755378497	0.450021911	NA	Mono_4_days vs wildtype_4_days	NA	323	182	409	299	215	193	147	240	162	246	115	189	155	148	172	107	172	290	322	275	142	95	114	121	134	108	128	142	101	132	163	146	724.2046885	374.6802903	714.3956954	603.4022246	114.2444873	134.7477844
783	gene-FQ762_03915	E	Amino acid transport and metabolism	497.0394165	0.671702106	0.707299069	0.949671978	0.342278952	NA	Mono_4_days vs wildtype_4_days	NA	50	67	67	60	1724	964	1618	1409	535	1629	1311	1680	1094	1612	48	413	41	77	68	53	28	53	1672	1936	1557	1741	1600	1775	706	12	15	188	100.54892	139.5381191	104.0972878	107.6290844	810.9917692	759.5928495
784	gene-FQ762_03920	S	Function unknown	385.1004829	0.401586815	0.76808664	0.522840516	0.601085242	NA	Mono_4_days vs wildtype_4_days	NA	54	49	81	60	1131	689	983	1031	505	1227	1016	1186	985	937	33	412	42	54	80	50	32	50	1339	1551	1142	1349	1347	1306	667	5	3	172	109.110623	105.6113619	124.589633	110.029003	534.8456439	533.9788278
785	gene-FQ762_03925	-	#N/A	648.6585224	0.572165271	0.685165519	0.835075985	0.403674927	0.502342909	Mono_4_days vs wildtype_4_days	not_rel	76	63	101	65	2117	1165	1924	1837	805	2042	1782	1903	1521	1919	65	688	65	74	81	56	41	86	2179	2498	2023	2377	2335	2022	1017	18	25	293	152.8181857	131.1166568	156.955075	116.5461587	995.7498147	918.2854265
786	gene-FQ762_03930	GM	Carbohydrate transport and metabolism	457.5596504	0.555880812	0.417628248	1.331042177	0.183175134	NA	Mono_4_days vs wildtype_4_days	NA	92	85	114	123	1493	784	1256	1160	468	1401	1134	1352	908	1215	93	372	76	121	127	85	64	102	1187	1623	1349	1467	1330	1350	613	76	71	326	185.1022902	177.6070789	176.9484183	221.1055915	702.7061524	616.7666073
787	gene-FQ762_03935	-	#N/A	148.3881396	0.100652369	0.19719673	0.510416013	0.60976004	NA	Mono_4_days vs wildtype_4_days	NA	120	89	177	121	226	187	212	241	142	282	198	273	237	176	89	132	72	141	126	112	45	34	276	273	206	268	295	250	141	23	29	66	261.0040164	220.2125852	274.955904	253.8386545	110.4424563	130.6932215
788	gene-FQ762_03940	GK	Carbohydrate transport and metabolism	1159.492852	-0.081381184	0.09454704	-0.860748092	0.389376799	0.490612391	Mono_4_days vs wildtype_4_days	not_rel	596	657	749	613	2290	1400	1960	1951	1123	2293	1887	2127	1792	1985	513	961	537	868	799	584	514	429	2063	2711	1972	2263	2269	2116	1545	605	560	852	1197.659043	1361.74498	1165.378919	1096.206356	1076.384538	1105.758694
789	gene-FQ762_03945	S	Function unknown	199.6600374	0.864686382	0.350106399	2.469781717	0.013519552	NA	Mono_4_days vs wildtype_4_days	NA	43	31	87	46	725	341	605	580	192	609	495	602	353	626	57	158	31	48	57	46	24	36	442	652	526	605	551	622	194	63	62	100	87.34017506	69.84070323	132.1211049	86.78657431	344.8079918	258.8423883
790	gene-FQ762_03950	S	Function unknown	602.346064	0.454267595	0.258519005	1.757192264	0.078885043	NA	Mono_4_days vs wildtype_4_days	NA	241	181	252	230	1818	1012	1551	1421	571	1545	1295	1581	948	1598	207	473	161	267	231	194	129	173	1456	1895	1554	1667	1409	1580	685	177	161	262	484.3422837	375.4247588	392.0058026	411.4929153	854.6302825	799.0205418
791	gene-FQ762_03955	-	#N/A	2885.859888	-0.870923001	0.406149957	-2.14433853	0.032005772	0.075775133	Mono_4_days vs wildtype_4_days	not_rel	3013	2888	3677	3150	2289	2356	2140	2529	1875	2404	1766	1932	2218	1561	1972	1633	2709	3844	4151	2712	2031	1423	1941	2355	1542	1828	2232	1710	2210	1765	1759	2467	6061.310743	6029.286267	5708.816958	5659.335418	1077.205173	1854.227103
792	gene-FQ762_03960	G	Carbohydrate transport and metabolism	2046.59456	-0.775764305	0.339678295	-2.283820654	0.022382073	0.061036784	Mono_4_days vs wildtype_4_days	not_rel	1750	1782	2215	2004	2143	2093	1984	2160	1668	2457	1694	1969	2197	1758	1709	1603	1655	2512	2560	1672	1681	956	2109	2601	1709	2137	2431	1755	1543	693	708	1247	3517.338996	3698.428764	3444.980753	3586.769183	1007.513341	1652.02213
793	gene-FQ762_03965	S	Function unknown	634.4919414	0.200612039	0.273427909	0.733692621	0.463136097	0.554608162	Mono_4_days vs wildtype_4_days	not_rel	409	413	560	499	1165	824	1107	1046	614	1273	1057	1059	1049	900	368	587	406	522	590	420	183	116	1281	1401	1018	1212	1263	1048	692	102	108	269	825.4601447	881.7157748	863.7469849	909.4610309	550.1542505	641.4979781
794	gene-FQ762_03970	K	Transcription	354.5415376	0.306149483	0.275109774	1.112826632	0.265782895	NA	Mono_4_days vs wildtype_4_days	NA	106	79	141	132	920	519	820	793	379	911	705	878	643	799	85	309	116	177	162	110	68	96	827	1192	788	959	1000	806	546	177	143	212	214.3816131	171.4686877	216.4268938	243.1682976	435.4957155	400.8775499
795	gene-FQ762_03975	Q	Secondary metabolites biosynthesis, transport and catabolism	705.4494986	0.40382213	0.395857289	1.020120484	0.307671323	0.413760401	Mono_4_days vs wildtype_4_days	not_rel	75	60	72	63	2353	1137	1906	1798	670	2019	1724	2058	1419	1985	72	588	63	107	87	72	86	260	1927	2591	1965	2263	2174	2073	1086	429	396	427	150.5874304	123.6988369	112.2037309	112.2728685	1105.006099	900.4056129
796	gene-FQ762_03980	S	Function unknown	580.2271489	0.11649868	0.141471189	0.823479901	0.410235142	NA	Mono_4_days vs wildtype_4_days	NA	387	373	458	402	1138	760	1027	951	470	999	777	969	715	965	373	384	355	553	538	344	224	217	884	1190	942	1044	946	992	487	282	269	252	779.8083674	787.2856444	708.7763281	727.3309929	536.4951208	594.943083
797	gene-FQ762_03985	K	Transcription	898.9605879	-0.193021861	0.154908538	-1.246037588	0.212750596	0.312503455	Mono_4_days vs wildtype_4_days	not_rel	483	522	589	547	1593	981	1289	1227	770	1487	1174	1389	1293	1332	390	700	426	652	691	433	318	400	1596	1747	1357	1563	1539	1404	1096	922	909	656	972.1680542	1093.543461	913.532251	984.9285186	750.0916487	770.7675027
798	gene-FQ762_03990	H	Coenzyme transport and metabolism	1027.412771	-0.431146985	0.273533603	-1.57621214	0.114976922	0.190735118	Mono_4_days vs wildtype_4_days	not_rel	871	815	1078	903	1190	927	1000	1150	749	1184	887	1117	1049	994	711	717	819	1055	1110	783	480	462	1013	1399	1018	1134	1180	1022	857	865	911	701	1757.434803	1736.378528	1663.691067	1643.617973	561.8164388	722.3871702
799	gene-FQ762_03995	L	Replication, recombination and repair	2050.431285	-0.536088993	0.27572205	-1.944309471	0.051858143	0.104094445	Mono_4_days vs wildtype_4_days	not_rel	1872	1950	2658	2474	2348	1741	2135	2077	1314	2088	1709	2009	1798	1907	1334	1250	1892	3021	2770	2208	1203	910	1888	2352	1764	2096	1964	1974	1101	764	760	715	3761.613681	4040.588112	4135.958285	4423.374941	1103.595509	1375.27817
800	gene-FQ762_04000	K	Transcription	684.3287727	0.259689579	0.229020615	1.133913554	0.256830811	0.360821511	Mono_4_days vs wildtype_4_days	not_rel	250	248	317	279	1572	982	1549	1352	696	1736	1369	1634	1228	1440	205	612	252	355	332	235	163	177	1555	1997	1542	1832	1858	1541	916	292	263	422	503.0147137	518.3263784	492.0036792	501.6141166	739.9197416	772.4354264
801	gene-FQ762_04005	S	Function unknown	59.22732554	1.366712471	0.525406473	2.601247873	0.009288531	NA	Mono_4_days vs wildtype_4_days	NA	10	7	12	5	295	99	246	212	37	196	177	208	94	251	7	56	12	9	18	9	6	10	115	178	177	173	161	195	63	9	4	25	21.46701764	17.45538233	18.36891729	10.39809465	143.524463	69.71450814
802	gene-FQ762_04010	G	Carbohydrate transport and metabolism	201.2872135	0.737122122	0.488286202	1.509610794	0.131142765	NA	Mono_4_days vs wildtype_4_days	NA	29	24	28	14	769	333	650	562	178	602	586	748	346	809	25	191	16	35	51	35	17	63	491	683	641	674	547	749	196	34	21	78	58.32967481	50.04735797	43.48692292	25.13401399	361.8234729	262.2266457
803	gene-FQ762_04015	G	Carbohydrate transport and metabolism	259.4207101	0.951587394	0.809413664	1.175650272	0.239734658	NA	Mono_4_days vs wildtype_4_days	NA	7	8	8	6	1076	538	912	791	278	842	772	932	506	1027	14	233	2	6	10	8	2	30	694	1084	964	1009	853	1054	340	9	5	72	14.08552161	16.72890623	12.41457909	10.79100969	506.5023275	423.0797001
804	gene-FQ762_04020	G	Carbohydrate transport and metabolism	265.6399451	1.007421402	0.669931227	1.503768389	0.132641013	NA	Mono_4_days vs wildtype_4_days	NA	12	16	31	11	1136	505	972	848	272	880	799	863	551	934	24	244	15	18	22	23	3	39	708	1008	886	884	866	993	323	14	35	99	24.14240942	33.41943733	48.12288873	19.76892086	534.6451189	397.3523097
805	gene-FQ762_04025	G	Carbohydrate transport and metabolism	489.5771722	0.838358103	0.592653158	1.414584721	0.157190291	NA	Mono_4_days vs wildtype_4_days	NA	40	56	62	71	1972	915	1644	1446	412	1552	1419	1756	888	1837	34	397	35	64	80	47	36	53	1396	1882	1604	1707	1417	1875	577	58	51	174	80.32554528	115.5652058	96.59174177	126.6098592	926.2353441	724.2498928
806	gene-FQ762_04030	M	Cell wall/membrane/envelope biogenesis	283.7936798	0.908281056	0.620275813	1.464318028	0.143107074	NA	Mono_4_days vs wildtype_4_days	NA	20	24	16	22	1284	523	1102	843	261	917	830	1034	474	1106	25	210	15	27	22	29	11	63	781	1088	1025	1037	816	1168	264	13	20	75	40.21125182	49.91626057	24.86904651	39.42962139	603.8747652	412.3770257
807	gene-FQ762_04035	IQ	Lipid transport and metabolism	739.4117759	0.793720629	0.709232587	1.119126002	0.263086388	0.367608696	Mono_4_days vs wildtype_4_days	not_rel	27	32	35	26	2964	1416	2541	2249	778	2426	2141	2525	1576	2643	48	659	18	25	29	18	20	63	2327	3135	2681	2734	2460	2761	998	43	43	245	54.1709932	65.65939926	54.6209202	46.1920794	1390.81676	1124.002662
808	gene-FQ762_04040	G	Carbohydrate transport and metabolism	618.0556503	0.526533661	0.803835779	0.655026406	0.512450753	NA	Mono_4_days vs wildtype_4_days	NA	18	7	22	10	2040	1116	1878	1741	779	1985	1744	2043	1524	1843	47	629	24	14	22	13	15	76	2146	2672	1989	2434	2332	2094	1128	9	23	298	36.15231934	14.46061479	34.26392394	17.84432349	958.341624	882.8948227
809	gene-FQ762_04045	C	Energy production and conversion	274.8507236	0.578618719	0.300781959	1.923714844	0.054390336	NA	Mono_4_days vs wildtype_4_days	NA	85	80	97	110	765	433	715	618	260	674	635	768	407	825	84	178	105	128	134	102	37	74	583	800	737	803	634	816	309	76	91	144	171.4817685	170.2774607	149.743291	200.0956388	361.1118866	337.5816178
810	gene-FQ762_04050	C	Energy production and conversion	646.3372033	0.407400118	0.233808619	1.742451244	0.081429516	0.146438358	Mono_4_days vs wildtype_4_days	not_rel	246	261	308	268	1748	984	1512	1404	656	1615	1287	1668	1042	1654	241	548	235	293	421	263	187	169	1295	1842	1454	1615	1481	1747	711	149	151	335	494.0504153	538.9548575	479.7530949	478.1019247	821.1109482	778.623279
811	gene-FQ762_04055	S	Function unknown	296.6374218	0.626872247	0.327463869	1.914324925	0.055578652	NA	Mono_4_days vs wildtype_4_days	NA	88	85	114	88	984	486	785	697	287	867	688	830	509	833	99	234	82	105	118	85	48	66	699	895	787	825	688	867	377	47	104	155	177.8461427	183.4612731	175.2687624	161.5344634	465.4460909	376.3894137
812	gene-FQ762_04060	V	Defense mechanisms	327.1422991	0.532149432	0.369760544	1.439173111	0.150101482	NA	Mono_4_days vs wildtype_4_days	NA	125	83	128	116	1032	501	867	824	322	877	755	872	539	908	87	253	86	138	148	80	55	56	844	1107	969	983	817	945	417	60	86	104	252.0398791	175.9463586	197.8336472	210.4621959	486.8535821	391.3601493
813	gene-FQ762_04065	V	Defense mechanisms	555.0553804	0.515234516	0.501862376	1.026645033	0.304587641	NA	Mono_4_days vs wildtype_4_days	NA	63	77	106	86	1764	1058	1628	1488	610	1612	1349	1643	1079	1733	58	531	70	98	119	93	84	87	1743	2109	1726	1906	1769	1703	838	81	71	263	126.5887839	159.5189166	164.9503993	153.742998	829.078415	835.8361303
814	gene-FQ762_04070	G	Carbohydrate transport and metabolism	476.048334	-1.487739321	0.583695577	-2.548827468	0.010808576	NA	Mono_4_days vs wildtype_4_days	NA	469	447	592	552	320	328	318	384	421	395	221	291	331	242	475	282	392	624	684	474	569	270	187	263	164	185	158	195	171	190	178	197	975.785096	1107.121382	884.8751619	1119.363927	154.0011703	236.3744917
815	gene-FQ762_04075	E	Amino acid transport and metabolism	540.0138391	0.297948866	0.340947305	0.873885382	0.382180676	NA	Mono_4_days vs wildtype_4_days	NA	137	131	171	125	1356	885	1255	1267	658	1540	1245	1329	1171	1319	143	534	116	206	165	113	125	127	1423	1788	1401	1581	1679	1579	816	117	109	305	275.7434336	274.3930813	265.2305803	225.0538706	638.4807792	695.3906332
816	gene-FQ762_04080	E	Amino acid transport and metabolism	371.0087882	0.378619796	0.340886311	1.110692285	0.266700824	NA	Mono_4_days vs wildtype_4_days	NA	74	79	103	118	1000	642	938	867	411	982	777	963	763	909	120	357	79	130	156	91	73	79	987	1304	1015	1156	1104	997	518	71	85	236	149.4554553	169.640483	158.5955561	215.8740056	472.6270213	498.4192249
817	gene-FQ762_04085	K	Transcription	253.9243986	-0.001804464	0.117399806	-0.01537025	0.987736798	NA	Mono_4_days vs wildtype_4_days	NA	135	141	208	148	488	317	475	404	279	478	409	480	430	457	119	218	114	216	187	130	95	96	488	530	461	517	518	468	282	74	83	180	275.2616629	327.3105789	313.3323362	284.8911339	232.8080435	237.1975429
818	gene-FQ762_04090	V	Defense mechanisms	449.7561177	0.158507633	0.265664067	0.596646865	0.550743175	NA	Mono_4_days vs wildtype_4_days	NA	116	135	192	150	1165	678	1056	1021	503	1210	945	1136	785	1039	177	420	118	189	207	170	125	160	1176	1459	1047	1137	1228	1047	617	104	85	249	233.6402716	284.142141	297.3778424	270.8948352	548.9672147	531.4862097
819	gene-FQ762_04095	V	Defense mechanisms	467.4020581	0.310268646	0.296868446	1.04513851	0.295958958	NA	Mono_4_days vs wildtype_4_days	NA	90	113	137	112	1321	797	1232	1082	489	1371	1080	1233	934	1087	165	457	116	170	194	108	120	141	1288	1518	1296	1408	1340	1332	564	96	73	177	181.1740714	236.9396972	212.4282714	201.7847589	622.1079027	625.9216521
820	gene-FQ762_04100	Q	Secondary metabolites biosynthesis, transport and catabolism	237.8566665	0.3161322	0.202805843	1.558792369	0.119045531	NA	Mono_4_days vs wildtype_4_days	NA	77	98	144	116	731	330	596	525	199	547	473	594	359	679	94	171	96	108	120	106	91	97	433	658	606	518	506	546	206	61	95	80	155.2443185	207.6342986	222.5971337	210.3911037	344.8252059	257.8540244
821	gene-FQ762_04105	-	#N/A	193.6402255	0.272763727	0.463814488	0.588087984	0.556473238	NA	Mono_4_days vs wildtype_4_days	NA	43	37	61	29	511	321	413	452	278	525	460	533	453	457	50	231	35	60	73	31	28	44	635	642	562	658	690	527	366	25	15	144	90.63236498	92.47828488	91.77019965	59.58189186	246.65684	228.7520092
822	gene-FQ762_04110	P	Inorganic ion transport and metabolism	865.0034405	0.493236065	0.519642729	0.949183039	0.342527526	0.448698019	Mono_4_days vs wildtype_4_days	not_rel	190	211	264	233	2634	1375	2443	2188	896	2388	2237	2436	1673	2391	181	823	216	217	260	196	108	152	2472	3159	2534	2738	2621	2784	1237	60	63	343	381.4263995	434.5571867	411.5406626	414.9529352	1236.751431	1089.440343
823	gene-FQ762_04115	O	Posttranslational modification, protein turnover, chaperones	685.6871756	0.529581244	0.61235815	0.864822725	0.387136096	0.488982852	Mono_4_days vs wildtype_4_days	not_rel	75	84	115	99	2206	1153	1816	1770	789	2032	1813	2038	1550	1814	91	704	78	138	127	106	53	95	2088	2578	2140	2411	2456	2140	1239	75	26	402	150.6684611	173.7784096	179.0298163	176.824003	1036.576081	911.5145665
824	gene-FQ762_04120	V	Defense mechanisms	557.2559294	0.390300799	0.609279755	0.640593743	0.521786666	NA	Mono_4_days vs wildtype_4_days	NA	82	85	115	85	1581	1034	1390	1308	691	1690	1373	1611	1336	1396	130	684	66	132	132	65	68	120	1631	2110	1540	1846	2011	1665	981	13	27	288	164.9349717	177.2707371	178.601115	152.6102776	743.8925771	814.1968926
825	gene-FQ762_04125	-	#N/A	416.7219538	0.208268171	0.488587381	0.426265965	0.669914056	NA	Mono_4_days vs wildtype_4_days	NA	151	139	184	153	1192	631	1017	876	462	1129	882	1134	683	1104	164	359	141	214	252	154	147	137	1019	1283	1088	1137	1059	1199	405	14	5	98	304.0525456	292.0308284	285.1396792	275.9917085	561.5382266	495.0795891
826	gene-FQ762_04130	-	#N/A	580.7732051	0.115425207	0.450711698	0.256095432	0.797877149	NA	Mono_4_days vs wildtype_4_days	NA	319	302	398	287	1418	844	1156	1153	624	1301	1111	1284	1024	1216	293	526	247	360	317	256	254	168	1294	1511	1163	1447	1356	1306	738	27	20	194	642.1170287	632.946277	617.2114818	516.9209449	667.7387124	662.9819474
827	gene-FQ762_04135	-	#N/A	612.296454	-0.541209162	0.413961965	-1.307388619	0.191080761	NA	Mono_4_days vs wildtype_4_days	NA	404	411	566	435	929	731	857	948	657	1154	938	1053	914	794	362	514	413	560	572	393	479	244	1070	1396	851	1150	1157	974	566	35	20	193	815.5533262	879.043085	872.5450427	793.7526805	438.8260879	568.6032289
828	gene-FQ762_04140	-	#N/A	267.6088109	-0.626439138	0.472109208	-1.326894557	0.184543565	NA	Mono_4_days vs wildtype_4_days	NA	422	255	646	355	232	262	203	253	206	224	126	195	163	143	190	101	201	409	402	327	250	124	135	189	109	164	175	120	94	39	32	77	810.5817322	446.1609531	1035.141	618.4124671	122.9993582	193.3027499
829	gene-FQ762_04145	Q	Secondary metabolites biosynthesis, transport and catabolism	456.6940004	0.391580276	0.453864361	0.862769387	0.388264274	NA	Mono_4_days vs wildtype_4_days	NA	136	132	190	133	1265	739	1148	1059	508	1311	1042	1255	996	1089	74	430	148	177	243	122	123	86	1167	1479	1155	1249	1400	1221	658	41	42	227	274.8531297	284.9045653	292.114604	244.137314	598.3631149	572.3287586
830	gene-FQ762_04150	M	Cell wall/membrane/envelope biogenesis	446.6417693	0.604412902	0.596461783	1.013330474	0.310902336	NA	Mono_4_days vs wildtype_4_days	NA	126	126	160	113	1514	729	1269	1188	452	1293	1192	1488	875	1263	47	329	62	150	133	104	56	46	1252	1703	1407	1434	1337	1520	522	19	23	143	253.5599977	263.6218934	248.2519791	203.3009027	712.7436068	573.1298842
831	gene-FQ762_04155	M	Cell wall/membrane/envelope biogenesis	105.8259669	0.57486757	0.72947779	0.78805356	0.430665377	NA	Mono_4_days vs wildtype_4_days	NA	15	11	13	7	357	221	282	312	147	344	270	314	291	315	9	133	7	9	16	10	6	15	391	457	328	382	411	340	176	4	0	60	34.05566291	25.50647258	21.91384121	14.70076858	182.7049111	152.581684
832	gene-FQ762_04160	S	Function unknown	520.8611556	-0.23265767	0.146695873	-1.585986467	0.112742379	NA	Mono_4_days vs wildtype_4_days	NA	380	335	431	370	732	540	712	796	439	875	699	742	709	658	245	364	304	425	513	346	208	223	812	993	644	898	957	691	537	390	315	331	775.6726528	785.488667	647.5715145	717.6697469	349.4569233	401.8862218
833	gene-FQ762_04165	T	Signal transduction mechanisms	1039.918868	0.434979625	0.376595241	1.155032187	0.248077246	0.351220501	Mono_4_days vs wildtype_4_days	not_rel	217	220	296	251	3043	1746	2713	2541	1078	2946	2514	2819	2013	2852	260	900	213	316	307	234	156	225	3007	3531	2834	3336	3187	3116	1526	235	232	417	435.3345219	451.1472594	462.0166377	445.7637975	1427.745405	1386.351397
834	gene-FQ762_04170	K	Transcription	503.7716062	-0.01241131	0.091716655	-0.135322311	0.892357046	NA	Mono_4_days vs wildtype_4_days	NA	322	357	393	381	909	579	827	845	470	963	760	914	682	854	245	386	311	429	473	301	181	197	841	1041	874	949	933	857	474	158	166	229	653.696572	800.2645664	597.6288419	716.542234	432.0326377	440.5410087
835	gene-FQ762_04175	GM	Carbohydrate transport and metabolism	902.1886743	0.463054565	0.719744379	0.643359752	0.519990693	0.60092319	Mono_4_days vs wildtype_4_days	not_rel	34	28	52	57	2761	1650	2583	2424	1209	3000	2469	2756	2322	2605	56	1058	46	42	48	42	27	130	3044	3906	2742	3186	3449	2996	1635	53	44	451	68.26950122	57.74346168	81.02877966	101.5999649	1296.67514	1306.462811
836	gene-FQ762_04180	L	Replication, recombination and repair	776.6071823	0.468504891	0.743307314	0.6302977	0.528499827	0.608696175	Mono_4_days vs wildtype_4_days	not_rel	21	25	31	28	2388	1455	2264	2060	979	2612	2206	2428	1966	2210	64	861	24	46	36	21	28	70	2824	3305	2380	2911	2996	2702	1476	32	29	337	42.1871691	51.71976475	48.26021136	50.01082913	1122.095958	1150.263395
837	gene-FQ762_04185	-	#N/A	102.0573844	0.814366723	0.540724382	1.506066214	0.132050177	NA	Mono_4_days vs wildtype_4_days	NA	7	18	34	17	374	190	307	283	106	297	277	321	199	308	17	101	11	28	19	20	15	11	259	353	351	365	352	328	140	11	4	47	14.27818197	41.9403683	51.1715749	32.8195606	178.4438005	141.8699503
838	gene-FQ762_04190	S	Function unknown	38.9546934	0.551727263	0.427804883	1.289670325	0.197165147	NA	Mono_4_days vs wildtype_4_days	NA	9	10	14	14	154	50	107	94	37	100	84	120	46	125	11	26	9	12	20	18	7	5	86	153	127	100	85	122	42	7	20	12	18.93895232	24.95765694	21.027266	28.70111003	74.20887819	35.68364617
839	gene-FQ762_04195	S	Function unknown	53.50551579	0.815454878	0.613746362	1.328651262	0.183963052	NA	Mono_4_days vs wildtype_4_days	NA	2	2	7	4	212	96	192	156	60	213	175	176	104	172	9	50	7	6	10	5	2	10	173	208	179	177	192	204	68	1	2	17	4.540755055	4.637540468	11.79976065	8.400439187	108.497034	66.27982652
840	gene-FQ762_04200	Q	Secondary metabolites biosynthesis, transport and catabolism	813.2131476	-0.11228126	0.155259568	-0.723184155	0.469566752	0.560196799	Mono_4_days vs wildtype_4_days	not_rel	678	668	924	748	1381	869	1153	1115	584	1116	931	1106	773	1134	401	450	594	938	857	735	372	358	949	1368	1069	1192	1096	1142	568	327	378	323	1366.956467	1415.303178	1428.331608	1356.659875	651.4413261	679.0155977
841	gene-FQ762_04205	E	Amino acid transport and metabolism	302.5243459	-0.036434658	0.215378334	-0.169165848	0.865666192	NA	Mono_4_days vs wildtype_4_days	NA	283	217	311	300	509	293	443	461	248	448	362	452	324	416	184	181	216	291	304	247	159	119	332	416	392	422	302	395	208	110	149	146	576.07976	498.1190735	469.8682537	573.3279816	242.5040844	220.4173865
842	gene-FQ762_04210	C	Energy production and conversion	1316.796177	-0.336225669	0.180128513	-1.866587714	0.061959185	0.118330006	Mono_4_days vs wildtype_4_days	not_rel	857	804	1205	997	1893	1539	1775	1739	1317	2118	1621	1815	1905	1533	780	1077	857	1282	1401	909	663	549	2137	2463	1671	2071	2462	1841	1523	500	496	839	1724.610461	1682.158748	1869.647718	1793.725664	891.1648928	1209.940867
843	gene-FQ762_04215	S	Function unknown	284.5569185	0.437988673	0.620295615	0.706096678	0.480128017	NA	Mono_4_days vs wildtype_4_days	NA	54	19	66	35	855	506	772	711	358	801	727	833	693	788	51	359	22	65	48	42	24	47	936	1111	904	971	1031	934	471	15	11	117	109.5349461	42.27983405	100.5628774	65.52487183	406.0731507	386.2640263
844	gene-FQ762_04220	-	#N/A	513.7346529	-0.283200221	0.396850257	-0.713619848	0.475462281	NA	Mono_4_days vs wildtype_4_days	NA	554	490	750	642	548	440	450	563	316	448	363	450	362	454	400	267	492	780	833	612	254	213	276	416	382	371	330	385	154	151	148	76	1130.849078	1148.923722	1126.864584	1245.253993	261.6152923	327.4628474
845	gene-FQ762_04225	G	Carbohydrate transport and metabolism	2093.080586	-0.819447191	0.35141492	-2.33185088	0.019708537	0.057632118	Mono_4_days vs wildtype_4_days	not_rel	2124	2178	2734	2144	1872	1760	1697	1969	1706	2181	1566	1779	2038	1490	1783	1447	1951	3018	3001	2068	1359	1012	1946	2314	1439	1941	2101	1601	1242	614	645	611	4272.587044	4544.881187	4245.331465	3850.776726	880.8964541	1385.480722
846	gene-FQ762_04230	G	Carbohydrate transport and metabolism	1747.419322	-0.850412337	0.392541048	-2.166429067	0.030278415	0.073173056	Mono_4_days vs wildtype_4_days	not_rel	1832	1800	2641	2102	1365	1369	1235	1460	1209	1536	1074	1187	1331	1025	1207	976	1714	2650	2835	1922	1082	842	1186	1545	991	1135	1379	1063	859	719	770	579	3703.57361	3895.46971	4057.238219	3865.095787	645.920354	1058.904299
847	gene-FQ762_04235	-	#N/A	282.1934756	0.321228063	0.523782325	0.61328542	0.539687632	NA	Mono_4_days vs wildtype_4_days	NA	69	72	74	56	820	440	726	639	381	899	659	703	691	683	50	342	53	70	69	58	30	56	922	1070	701	884	1045	776	516	17	38	167	141.5312505	172.6714803	110.7589374	110.2903265	392.1390451	323.6150888
848	gene-FQ762_04240	S	Function unknown	1288.69696	0.560913114	0.417140567	1.344662109	0.178734376	0.272322598	Mono_4_days vs wildtype_4_days	not_rel	179	151	206	167	4445	2229	3586	3429	1361	3946	3227	3826	2573	3769	174	1079	152	224	242	147	134	300	3627	4734	3862	4242	3987	4017	1849	439	427	639	358.9484779	308.8225775	321.7956984	296.0682018	2084.593089	1772.224183
849	gene-FQ762_04245	K	Transcription	365.8179611	-0.067077722	0.167037247	-0.401573439	0.687997981	NA	Mono_4_days vs wildtype_4_days	NA	275	254	351	313	675	359	572	585	254	559	490	538	350	540	192	200	229	331	322	276	142	186	495	651	510	598	458	517	345	208	229	207	558.2812339	569.37591	533.7601107	588.655431	320.8163151	273.1506427
850	gene-FQ762_04250	V	Defense mechanisms	437.4065989	0.812358272	0.792885877	1.024558888	0.305571372	NA	Mono_4_days vs wildtype_4_days	NA	15	14	14	8	1737	844	1442	1359	435	1484	1339	1569	960	1631	22	391	20	18	26	13	8	34	1369	1834	1528	1677	1435	1663	566	12	13	150	30.1497188	29.06300346	21.77261046	14.32062926	816.6681163	666.0983353
851	gene-FQ762_04255	K	Transcription	1256.08015	-0.546827582	0.331024393	-1.651925337	0.098549772	0.168633241	Mono_4_days vs wildtype_4_days	not_rel	1118	1200	1546	1292	1343	1143	1235	1355	938	1260	944	1143	981	1110	930	747	1046	1600	1707	1159	726	622	1146	1343	1009	1068	1097	1070	765	742	746	688	2256.385276	2560.979562	2384.799078	2354.223724	634.1760085	889.9933824
852	gene-FQ762_04260	K	Transcription	78.30497394	-0.209737583	0.288008477	-0.728234061	0.466470319	NA	Mono_4_days vs wildtype_4_days	NA	47	38	86	49	155	103	103	133	85	170	98	107	124	113	39	83	27	61	55	62	31	42	166	157	100	145	165	123	83	19	21	53	91.57240806	68.44805579	129.389583	83.3317595	74.26385276	87.47617892
853	gene-FQ762_04265	-	#N/A	438.8327228	-0.841676558	0.540661329	-1.556753761	0.119528959	NA	Mono_4_days vs wildtype_4_days	NA	471	427	548	464	365	273	263	323	215	278	183	298	196	228	257	175	403	622	597	450	219	262	133	196	184	167	150	228	242	464	491	236	972.2529153	1042.364542	818.7222114	928.2600767	175.152931	198.9100355
854	gene-FQ762_04270	S	Function unknown	155.6462315	0.710200556	0.32017554	2.218159936	0.026543929	NA	Mono_4_days vs wildtype_4_days	NA	37	22	42	24	546	239	486	418	108	433	405	477	240	449	50	123	33	47	54	23	22	52	349	449	418	362	355	503	165	89	82	107	75.10292984	49.25134154	63.88831736	45.10119725	259.4747559	181.9570075
855	gene-FQ762_04275	P	Inorganic ion transport and metabolism	1144.653442	0.252400527	0.317449405	0.795088992	0.426561737	0.522323077	Mono_4_days vs wildtype_4_days	not_rel	91	81	138	90	3305	1736	2989	2706	1051	2882	2642	2918	2020	2941	128	962	88	140	130	104	259	530	2845	3725	2956	3359	3073	3218	2031	940	728	1526	182.5275478	165.9196459	215.4710904	159.7202819	1550.378411	1379.174273
856	gene-FQ762_04280	-	#N/A	127.8910277	0.121992884	0.334148241	0.365086117	0.715047124	NA	Mono_4_days vs wildtype_4_days	NA	22	23	27	19	310	136	290	252	76	234	249	272	126	307	18	79	28	25	26	22	72	94	184	255	254	260	196	273	232	179	159	260	46.02178667	42.78520236	45.98525147	35.11202099	168.3396215	97.46896923
857	gene-FQ762_04285	S	Function unknown	423.9368464	0.100986562	0.219388861	0.460308521	0.645294786	NA	Mono_4_days vs wildtype_4_days	NA	61	69	75	72	1119	554	990	765	379	926	813	1057	662	847	94	340	59	95	86	70	99	241	875	1190	909	995	1039	1035	820	472	340	725	123.2456481	148.6483481	115.3766144	131.993102	529.12894	429.4507868
858	gene-FQ762_04290	S	Function unknown	1052.91607	-0.198192275	0.181561407	-1.091599133	0.275009337	0.381298035	Mono_4_days vs wildtype_4_days	not_rel	218	206	311	257	2087	993	1767	1597	626	1666	1514	1802	1255	1813	311	675	213	290	327	236	332	734	1573	2034	1712	1892	1674	1935	2328	1677	1458	2636	437.8412311	425.5331925	484.3747585	458.5837488	980.412517	785.6066575
859	gene-FQ762_04295	K	Transcription	287.958706	0.569854734	0.686128653	0.830536272	0.406235649	NA	Mono_4_days vs wildtype_4_days	NA	6	11	8	10	938	497	859	812	342	962	822	943	711	898	17	257	8	9	8	4	15	27	949	1200	1053	1155	1186	1063	411	32	13	178	12.14176605	23.98241963	12.26322952	18.4736071	444.3313454	383.0747892
860	gene-FQ762_04300	-	#N/A	748.7634114	-0.244382572	0.092325018	-2.646981036	0.008121391	0.041416298	Mono_4_days vs wildtype_4_days	not_rel	414	409	469	429	1424	875	1271	1264	666	1304	1213	1330	1062	1203	312	519	377	593	527	434	385	406	1307	1685	1220	1490	1542	1356	827	379	333	566	834.9923055	868.9556253	724.401925	779.4628339	672.0081725	682.7781194
861	gene-FQ762_04305	K	Transcription	264.9748917	0.986332073	0.504972085	1.953240787	0.05079107	NA	Mono_4_days vs wildtype_4_days	NA	9	13	18	9	1042	396	855	687	178	724	663	794	348	830	17	172	7	16	18	6	23	43	563	790	817	752	628	887	469	258	169	489	18.1912248	28.08857691	27.66499709	16.5312643	492.9412529	306.5312892
862	gene-FQ762_04310	-	#N/A	557.1680493	0.263691029	0.305989211	0.861765773	0.388816423	NA	Mono_4_days vs wildtype_4_days	NA	83	63	57	88	1284	588	1154	1037	312	1075	912	1192	680	1185	74	347	67	104	106	69	120	230	928	1287	1213	1187	1016	1278	1198	929	656	1600	167.5671414	134.8415374	87.85204527	160.6549975	606.5917986	457.206582
863	gene-FQ762_04315	T	Signal transduction mechanisms	173.2533911	0.383433564	0.26725627	1.434703716	0.151371545	NA	Mono_4_days vs wildtype_4_days	NA	75	53	88	76	537	209	429	361	123	371	377	495	217	402	48	101	73	105	108	90	44	86	299	426	363	355	291	449	131	102	102	108	152.8971952	122.7957317	132.6182603	146.1091166	256.1445202	156.5296681
864	gene-FQ762_04320	T	Signal transduction mechanisms	242.1903882	-0.040264517	0.226960806	-0.177407359	0.859188427	NA	Mono_4_days vs wildtype_4_days	NA	144	160	211	156	448	244	422	365	175	419	354	457	265	422	155	142	123	188	200	142	110	109	320	426	387	410	328	410	196	151	153	168	297.5859808	391.6552051	315.223509	312.9918517	214.9850305	177.4576568
865	gene-FQ762_04325	T	Signal transduction mechanisms	170.3905987	-0.708680109	0.447449447	-1.583821622	0.113234317	NA	Mono_4_days vs wildtype_4_days	NA	156	158	181	179	202	152	190	156	104	160	151	190	90	250	44	52	124	178	169	138	88	153	115	140	169	154	85	193	93	172	188	102	317.7818192	364.6617045	273.0801276	343.2494285	96.30946092	114.0437479
866	gene-FQ762_04330	T	Signal transduction mechanisms	878.3505732	-0.396508343	0.236271797	-1.67818736	0.093310528	0.16138781	Mono_4_days vs wildtype_4_days	not_rel	624	595	677	625	1692	867	1410	1277	626	1356	1138	1437	902	1445	379	548	497	784	741	602	491	688	1112	1444	1326	1359	1100	1343	692	627	675	379	1252.854689	1226.474902	1055.079332	1113.697481	794.567553	686.645911
867	gene-FQ762_04335	T	Signal transduction mechanisms	1308.839477	-0.627602587	0.343699355	-1.82602201	0.067846947	0.126877781	Mono_4_days vs wildtype_4_days	not_rel	964	952	1390	1143	1945	1159	1750	1568	829	1533	1154	1520	953	1548	581	681	796	1256	1359	1004	703	1238	1227	1508	1398	1498	1168	1502	903	1362	1435	735	1936.832474	1971.069228	2163.409043	2042.572117	914.0578604	915.8948088
868	gene-FQ762_04340	O	Posttranslational modification, protein turnover, chaperones	143.8344331	0.661012391	0.510717665	1.294281432	0.195568228	NA	Mono_4_days vs wildtype_4_days	NA	10	9	16	14	498	236	438	475	171	456	398	451	292	475	15	140	8	30	32	11	14	28	486	542	530	553	527	531	187	21	25	35	22.33474464	21.5680117	26.13559903	29.50590026	249.8812534	163.3978285
869	gene-FQ762_04345	O	Posttranslational modification, protein turnover, chaperones	58.57928719	0.557279283	0.297379524	1.873966558	0.060935035	NA	Mono_4_days vs wildtype_4_days	NA	8	11	20	27	167	79	146	179	52	136	105	202	92	177	18	33	24	31	26	25	20	15	113	148	145	145	156	172	66	24	14	26	17.32549796	22.21590858	28.97473205	43.72519207	81.2287653	65.44478604
870	gene-FQ762_04350	P	Inorganic ion transport and metabolism	204.8167049	0.19509927	0.160965939	1.21205313	0.225492044	NA	Mono_4_days vs wildtype_4_days	NA	105	99	130	73	563	284	416	355	187	456	374	470	267	483	97	156	97	115	119	95	76	89	331	506	453	415	355	473	197	90	105	108	212.0327364	212.2351674	200.2656882	133.4033442	266.0427766	220.6603487
871	gene-FQ762_04355	K	Transcription	83.54520058	0.78838263	0.344826228	2.286318633	0.022235625	NA	Mono_4_days vs wildtype_4_days	NA	14	29	53	22	315	146	227	217	72	273	183	226	119	226	12	48	32	27	27	28	21	27	140	229	213	229	176	236	97	41	27	52	29.60351587	72.51070759	80.01856802	45.24451302	152.1295888	103.8488656
872	gene-FQ762_04360	K	Transcription	16.87204622	1.10960031	0.565604481	1.961795473	0.049786301	NA	Mono_4_days vs wildtype_4_days	NA	0	1	1	0	81	43	81	41	25	55	46	55	27	63	0	10	1	0	2	0	0	4	52	57	57	66	59	48	17	2	6	8	0	2.1567449	1.731648228	0	42.42268754	29.99505545
873	gene-FQ762_04365	K	Transcription	2432.507371	0.001039808	0.103519067	0.010044608	0.991985697	0.992706966	Mono_4_days vs wildtype_4_days	not_rel	1148	1028	1389	1235	5073	3173	4299	4242	2397	4826	3984	4378	3769	4243	917	1971	1075	1699	1595	1140	874	936	4722	6006	4275	5274	5078	4604	3067	1692	1451	1789	2301.96347	2101.760979	2169.989344	2189.021483	2378.975747	2523.186827
874	gene-FQ762_04370	S	Function unknown	302.4223064	0.579505754	0.251400198	2.305112563	0.02116027	NA	Mono_4_days vs wildtype_4_days	NA	123	121	174	151	922	401	772	731	243	667	580	752	402	729	67	174	111	130	156	114	84	76	540	807	712	728	597	849	284	188	194	171	247.7681705	254.8734824	269.4372147	272.8365677	434.5166187	314.226796
875	gene-FQ762_04375	V	Defense mechanisms	201.2527537	0.576390295	0.311012311	1.853271637	0.063843434	NA	Mono_4_days vs wildtype_4_days	NA	45	31	69	47	775	324	551	534	186	566	501	559	329	605	50	135	41	72	55	40	39	55	513	653	587	584	497	654	197	86	62	89	90.78308935	65.97560654	106.5217146	85.48969797	365.8262905	252.6142887
876	gene-FQ762_04380	V	Defense mechanisms	18.86213306	0.9844801	0.412169183	2.388533982	0.016915744	NA	Mono_4_days vs wildtype_4_days	NA	1	2	1	2	90	40	66	63	19	58	64	66	38	59	2	8	0	5	6	3	4	8	32	57	46	59	39	66	25	7	6	10	2.141921624	4.98741204	1.525086393	4.147108091	43.75454098	28.22192895
877	gene-FQ762_04385	L	Replication, recombination and repair	232.8114979	0.542069009	0.30752962	1.762656259	0.077958482	NA	Mono_4_days vs wildtype_4_days	NA	81	76	90	96	703	321	549	565	199	574	434	588	395	547	47	175	65	99	109	54	34	59	511	699	566	637	544	616	304	170	126	164	165.5374024	179.5094847	135.0665301	187.1452958	335.759146	238.0315379
878	gene-FQ762_04390	S	Function unknown	653.4416966	0.156340508	0.149067868	1.048787441	0.294275959	0.400615046	Mono_4_days vs wildtype_4_days	not_rel	279	287	351	309	1545	807	1360	1157	532	1325	1164	1376	904	1378	212	411	234	385	397	247	190	252	1205	1661	1394	1383	1294	1430	956	420	421	670	561.6007868	601.508548	544.3246988	556.5455469	727.5432375	633.917573
879	gene-FQ762_04395	S	Function unknown	117.6886629	0.886184286	0.748892988	1.183325655	0.236680109	NA	Mono_4_days vs wildtype_4_days	NA	11	6	12	19	522	209	384	376	138	376	350	415	235	405	4	98	8	4	8	6	6	16	329	493	434	479	382	402	171	7	1	79	23.04777166	14.92492677	17.98248061	38.84524173	251.638158	149.6775844
880	gene-FQ762_04400	J	Translation, ribosomal structure and biogenesis	759.5084272	-0.279985534	0.124309516	-2.252325837	0.024301689	0.063790001	Mono_4_days vs wildtype_4_days	not_rel	476	396	586	476	1097	812	1044	1104	725	1227	964	1085	1097	960	347	643	393	534	582	446	322	335	1215	1474	1056	1338	1437	1156	969	547	567	841	961.7899365	853.5122305	901.3521595	872.8967572	518.7671719	629.3045111
881	gene-FQ762_04405	C	Energy production and conversion	1536.88614	-0.357840905	0.197640563	-1.810564084	0.070208356	0.130221006	Mono_4_days vs wildtype_4_days	not_rel	1109	1146	1512	1340	2460	1665	2194	1985	1262	2247	1813	2192	1805	1948	961	1063	1139	1572	1625	1184	1020	655	1941	2580	1940	2115	2102	2058	1216	664	601	736	2227.512644	2368.285536	2354.606592	2391.711752	1155.719199	1316.980963
882	gene-FQ762_04410	CO	Energy production and conversion	376.4677275	-0.537237431	0.33623645	-1.597796524	0.110088269	NA	Mono_4_days vs wildtype_4_days	NA	373	318	490	455	393	267	332	318	193	284	197	322	193	301	155	122	250	392	439	354	166	194	246	316	318	300	240	341	448	293	270	673	764.174847	758.67773	733.7511148	893.1310515	187.926383	196.9263525
883	gene-FQ762_04415	K	Transcription	1054.988404	-0.251941709	0.123982653	-2.032072257	0.042146341	0.090540108	Mono_4_days vs wildtype_4_days	not_rel	711	691	958	787	1621	1141	1459	1596	993	1668	1507	1696	1536	1438	589	865	656	941	1033	733	448	465	1665	2145	1515	1797	1878	1533	1195	434	388	537	1430.491571	1443.65993	1487.042985	1414.602091	762.9358175	897.670938
884	gene-FQ762_04420	K	Transcription	567.6480811	0.060475577	0.213127867	0.283752553	0.776600018	NA	Mono_4_days vs wildtype_4_days	NA	171	158	247	216	1279	814	1046	1108	603	1292	1109	1230	1200	1108	181	536	146	245	253	184	134	186	1391	1740	1228	1485	1457	1250	887	311	300	502	345.2286889	338.1740144	380.6921962	394.3349939	604.229681	632.9356424
885	gene-FQ762_04425	S	Function unknown	589.2008577	-0.783278828	0.238948905	-3.278018071	0.001045387	NA	Mono_4_days vs wildtype_4_days	NA	544	487	618	550	920	521	746	745	392	785	678	766	583	803	279	397	372	658	681	405	424	508	667	905	778	770	672	797	423	136	185	268	1101.884899	1070.52188	945.0371556	1021.486469	436.2313948	400.0205473
886	gene-FQ762_04430	K	Transcription	525.8487224	0.389895331	0.304561269	1.280186847	0.200479431	NA	Mono_4_days vs wildtype_4_days	NA	117	127	154	100	1485	829	1296	1179	575	1392	1138	1335	1018	1299	154	480	99	153	211	109	90	113	1416	1718	1336	1468	1501	1358	786	217	263	392	235.6216392	267.0559241	238.5871314	180.4891306	699.6508882	650.1490622
887	gene-FQ762_04435	-	#N/A	105.7432007	0.176287585	0.350560216	0.502873906	0.615052928	NA	Mono_4_days vs wildtype_4_days	NA	22	15	36	15	219	155	217	223	99	263	170	248	204	197	21	103	22	21	36	31	17	34	283	351	206	255	314	233	160	93	107	115	45.1462324	27.40482131	60.49062069	27.04456913	118.1373045	111.9004584
888	gene-FQ762_04440	IQ	Lipid transport and metabolism	310.825813	0.43674759	0.383357676	1.139269194	0.254590893	NA	Mono_4_days vs wildtype_4_days	NA	41	42	95	61	887	453	921	668	396	917	794	854	601	827	58	303	40	78	55	45	47	55	894	1018	829	1074	989	924	503	107	108	207	82.76909448	89.86360043	146.4357774	111.3350489	419.0121383	352.2989295
889	gene-FQ762_04445	K	Transcription	505.9993551	0.247090943	0.344733961	0.716758344	0.473523219	NA	Mono_4_days vs wildtype_4_days	NA	132	129	178	189	1198	808	1119	1140	608	1346	1149	1195	1101	1126	132	468	139	191	234	138	122	108	1331	1669	1288	1534	1581	1267	713	126	83	325	266.0077828	272.4602897	275.4093967	342.1004681	564.8426874	632.314363
890	gene-FQ762_04450	P	Inorganic ion transport and metabolism	169.2870795	0.54964504	0.301778477	1.821352685	0.068553263	NA	Mono_4_days vs wildtype_4_days	NA	50	45	62	66	533	245	511	420	134	463	402	486	258	520	38	143	35	57	67	54	32	55	350	537	506	495	412	535	168	43	44	76	100.6570797	94.38612794	96.12657276	118.9328679	251.0224889	192.3807396
891	gene-FQ762_04455	S	Function unknown	562.4652093	0.618558756	0.844701843	0.73228058	0.46399733	NA	Mono_4_days vs wildtype_4_days	NA	23	6	13	20	1913	1035	1775	1536	727	1871	1627	1819	1384	1735	30	620	21	12	13	5	8	77	1848	2309	1808	2228	2117	2073	971	22	7	227	46.23013736	12.45656909	20.21694316	35.80342073	899.4282792	816.806396
892	gene-FQ762_04460	C	Energy production and conversion	500.5040181	0.713026741	0.860439903	0.82867698	0.407287215	NA	Mono_4_days vs wildtype_4_days	NA	8	16	16	8	1926	924	1715	1470	525	1708	1383	1776	1134	1697	23	471	8	16	15	5	6	49	1693	2115	1714	1994	1770	1763	779	10	7	225	16.06848743	33.06329343	24.91687012	14.27838038	904.8353987	730.8845213
893	gene-FQ762_04465	K	Transcription	322.869676	0.791602257	0.681432774	1.161673297	0.245368196	NA	Mono_4_days vs wildtype_4_days	NA	31	15	18	16	1177	637	1070	991	371	1158	893	1117	671	1168	37	263	13	17	15	24	13	48	938	1290	1105	1181	1056	1144	429	9	19	141	62.37626244	31.35847588	27.93497737	28.77117464	554.0219127	500.9970585
894	gene-FQ762_04470	-	#N/A	67.1819904	0.801390935	0.782602683	1.024007396	0.305831782	NA	Mono_4_days vs wildtype_4_days	NA	14	1	7	3	248	121	249	200	77	239	199	215	166	205	7	79	2	1	3	0	2	8	215	302	174	306	257	256	97	2	1	25	31.95102854	2.202252386	11.99303541	6.290664535	129.2040974	84.12475378
895	gene-FQ762_04475	T	Signal transduction mechanisms	167.1149542	0.664622352	0.745420204	0.891607644	0.372603272	NA	Mono_4_days vs wildtype_4_days	NA	26	20	28	21	578	307	534	493	195	523	478	597	348	526	20	153	14	16	24	16	23	11	548	656	586	610	516	603	248	0	3	62	53.0723394	46.89484579	42.06961115	40.73260726	275.9372974	228.4797594
896	gene-FQ762_04480	S	Function unknown	252.8649163	0.536705332	0.673576558	0.796799303	0.4255676	NA	Mono_4_days vs wildtype_4_days	NA	68	52	90	67	775	394	684	661	262	810	715	734	528	694	53	252	26	64	75	58	29	38	736	890	701	829	823	802	399	0	15	100	137.6215133	113.4492374	137.9307398	123.8254768	367.1520878	303.5896253
897	gene-FQ762_04485	S	Function unknown	54.05748461	0.387798809	0.743129152	0.521845776	0.601777715	NA	Mono_4_days vs wildtype_4_days	NA	2	5	6	5	102	110	144	123	87	171	132	108	165	71	4	74	1	1	8	7	1	8	161	208	105	155	221	99	103	9	6	59	3.703985835	8.156265823	8.862213926	7.845241966	49.12097614	85.7012025
898	gene-FQ762_04490	K	Transcription	1587.269504	0.116496962	0.374117178	0.31139164	0.755502909	0.800069636	Mono_4_days vs wildtype_4_days	not_rel	458	441	603	512	3491	2349	3245	3203	2002	4215	3373	3575	3648	3233	445	1915	417	598	669	508	325	424	4318	5077	3562	4634	5064	3780	2768	293	297	986	918.9666432	905.281497	940.9124234	909.8979484	1638.231803	1864.18318
899	gene-FQ762_04495	F	Nucleotide transport and metabolism	439.0144052	0.731510968	0.771917974	0.947653757	0.34330575	NA	Mono_4_days vs wildtype_4_days	NA	26	12	30	23	1601	875	1390	1278	465	1490	1333	1506	925	1504	22	421	16	31	20	16	21	16	1410	1874	1483	1807	1572	1552	639	16	15	160	52.36471547	25.24757234	46.47046987	41.52719918	754.3717466	686.0410418
900	gene-FQ762_04500	EGP	Amino acid transport and metabolism	791.619993	0.421991054	0.644345317	0.654914442	0.512522841	0.594440115	Mono_4_days vs wildtype_4_days	not_rel	30	39	45	42	2350	1359	2234	2054	933	2557	2192	2501	1878	2271	89	929	34	66	48	39	31	110	2628	3414	2519	3067	2934	2566	1454	86	52	437	60.28616393	80.84558614	70.0131502	75.11396922	1104.612806	1073.300999
901	gene-FQ762_04505	-	#N/A	995.4488922	-0.23455208	0.23869978	-0.982623782	0.325792635	0.432051934	Mono_4_days vs wildtype_4_days	not_rel	220	238	263	225	1989	1369	1795	1838	1216	2415	1875	1989	2217	1620	320	1247	161	307	295	226	291	533	2616	3051	1992	2585	3080	2076	1900	469	570	1138	442.4861829	496.1940056	408.4930995	403.8824066	935.8137821	1078.159182
4398	gene-FQ762_21990	-	#N/A	10235.21129	-2.138433813	0.857587933	-2.493544663	0.012647467	0.047953528	Mono_4_days vs wildtype_4_days	down_sig	12697	11878	16760	13688	3404	6203	3056	4718	7523	4471	1668	2325	4876	1797	11149	6031	12095	16764	17607	13036	11865	7761	1373	2035	559	856	2000	617	518	2017	2323	644	25743.94987	26349.22364	25560.97747	25575.08388	1616.091665	4742.0915
903	gene-FQ762_04515	K	Transcription	9.237161591	1.283110969	0.868940679	1.476638164	0.139772656	NA	Mono_4_days vs wildtype_4_days	NA	0	0	1	0	37	9	44	29	7	35	32	37	14	40	0	2	0	0	0	0	1	0	16	27	26	27	32	36	12	4	0	0	0	0	1.483610974	0	17.88086529	7.089394592
904	gene-FQ762_04520	K	Transcription	12.27848979	0.938880982	0.468208349	2.00526322	0.044934915	NA	Mono_4_days vs wildtype_4_days	NA	0	1	2	2	52	35	35	40	18	50	46	47	32	38	1	9	0	1	0	1	1	2	31	43	29	45	44	49	10	0	1	4	0	2.261534564	3.395311389	4.180913212	26.84843576	24.24510606
905	gene-FQ762_04525	-	#N/A	69.09167911	0.675684303	0.371507878	1.818761709	0.068947793	NA	Mono_4_days vs wildtype_4_days	NA	15	11	16	18	244	119	196	220	68	218	196	213	106	236	18	72	7	13	23	11	12	18	178	232	219	254	200	222	65	6	12	29	32.94794616	27.02300873	25.22567421	37.84511409	120.3113246	82.94606831
906	gene-FQ762_04530	D	Cell cycle control, cell division, chromosome partitioning	166.6182997	0.041591171	0.210639333	0.197452066	0.843473789	NA	Mono_4_days vs wildtype_4_days	NA	88	67	124	85	312	250	272	352	201	385	294	361	286	260	76	147	51	107	127	61	65	47	363	443	336	414	396	313	261	36	45	122	192.1827197	165.3001255	193.6740449	178.4269084	152.870017	174.5948556
907	gene-FQ762_04535	S	Function unknown	221.3923407	0.010180397	0.174403256	0.058372747	0.953451723	NA	Mono_4_days vs wildtype_4_days	NA	171	159	254	244	403	231	331	342	145	352	302	381	263	358	90	113	135	178	222	132	88	67	262	511	338	345	325	354	199	124	94	109	347.2733158	357.741697	385.8693438	460.0127438	191.6360672	175.453368
908	gene-FQ762_04540	I	Lipid transport and metabolism	668.152682	0.10548517	0.204225789	0.516512485	0.605496522	0.673154318	Mono_4_days vs wildtype_4_days	not_rel	311	283	447	324	1426	928	1312	1254	703	1484	1258	1367	1249	1254	193	619	284	430	453	348	190	214	1487	1821	1329	1637	1681	1409	797	198	213	344	626.3976247	595.6461178	692.3327894	585.1328441	671.9547194	727.4619508
909	gene-FQ762_04545	T	Signal transduction mechanisms	497.0055463	-0.188068214	0.150796547	-1.247165255	0.21233691	NA	Mono_4_days vs wildtype_4_days	NA	380	378	484	402	759	537	621	706	380	737	594	676	608	656	223	392	311	467	544	368	194	227	694	859	648	809	711	716	512	303	279	196	773.3053755	864.673186	731.8997958	766.3635004	361.5667792	404.6334341
910	gene-FQ762_04550	K	Transcription	813.2263778	-0.189327947	0.13367433	-1.416337354	0.156676756	0.244489163	Mono_4_days vs wildtype_4_days	not_rel	398	388	563	430	1440	1028	1322	1271	856	1617	1329	1481	1428	1245	438	790	340	596	688	416	322	343	1601	1947	1434	1761	1874	1389	975	359	345	407	800.9954442	812.2396423	873.3933634	773.8996934	677.9689553	807.9803787
911	gene-FQ762_04555	H	Coenzyme transport and metabolism	1279.561259	-0.42349146	0.095953467	-4.413508689	1.02E-05	0.00083991	Mono_4_days vs wildtype_4_days	not_rel	758	783	1068	894	2228	1358	1989	1934	1045	2227	1824	2061	1649	1835	495	918	739	1025	1120	798	748	711	2197	2709	2016	2267	2210	2148	1325	617	547	949	1523.132035	1622.451534	1661.852313	1598.422473	1047.193694	1072.732772
912	gene-FQ762_04560	KLT	Transcription	1006.965303	-0.403215225	0.120160887	-3.355627894	0.00079185	0.0134573	Mono_4_days vs wildtype_4_days	not_rel	714	725	854	797	1760	1019	1566	1433	695	1574	1429	1566	1181	1505	378	602	621	905	966	683	585	586	1507	1943	1647	1684	1617	1735	909	486	391	646	1434.527739	1500.981131	1329.198845	1424.201997	827.107786	805.2857796
913	gene-FQ762_04565	S	Function unknown	575.4367311	-0.243505823	0.197822418	-1.23093138	0.21834853	NA	Mono_4_days vs wildtype_4_days	NA	269	292	387	348	1098	673	1036	966	570	1168	965	1050	1126	931	194	479	260	380	443	269	242	299	1170	1444	1077	1280	1422	1010	818	150	171	383	542.2448106	617.8822881	598.4521814	630.6617378	517.8526259	526.1877555
914	gene-FQ762_04570	S	Function unknown	660.8208839	-0.312948814	0.14029824	-2.23059686	0.025707845	0.066053324	Mono_4_days vs wildtype_4_days	not_rel	467	447	626	527	1180	632	998	988	467	1040	792	1022	688	966	202	349	433	619	638	523	356	392	878	1158	1030	1063	964	1065	578	372	340	472	939.9846858	936.5636524	970.8762231	949.0066652	555.63688	496.5237475
915	gene-FQ762_04575	G	Carbohydrate transport and metabolism	325.721888	0.84650265	0.392035636	2.15924924	0.030830836	NA	Mono_4_days vs wildtype_4_days	NA	83	58	86	78	1256	535	1129	975	277	997	806	1017	466	1161	50	182	45	111	120	64	45	100	743	987	1056	976	759	1070	325	79	73	138	166.8009868	120.2752218	133.7885697	139.5298248	590.4158194	422.4532481
916	gene-FQ762_04580	S	Function unknown	123.7390204	0.621761298	0.289756117	2.145809049	0.031888216	NA	Mono_4_days vs wildtype_4_days	NA	86	68	84	65	337	138	258	216	90	200	162	240	93	263	43	62	62	78	115	73	38	40	167	218	238	251	154	223	115	98	79	101	196.0666948	151.7304063	143.4832526	135.9068159	175.2598982	95.71736912
917	gene-FQ762_04585	S	Function unknown	314.4129234	0.150027184	0.124064103	1.209271505	0.226558554	NA	Mono_4_days vs wildtype_4_days	NA	183	187	250	210	617	419	561	595	299	611	504	586	445	504	98	235	132	245	252	178	89	98	580	745	559	720	679	617	365	155	127	183	371.7685304	421.8531345	379.4854176	396.5916644	293.4853293	317.8585432
918	gene-FQ762_04590	C	Energy production and conversion	637.7137756	-0.063110661	0.309774843	-0.20373075	0.838563911	0.866690961	Mono_4_days vs wildtype_4_days	not_rel	180	138	190	190	1374	861	1373	1361	772	1556	1331	1448	1177	1216	204	576	149	239	265	138	298	194	1565	2018	1334	1639	1625	1515	1162	197	159	909	362.1847496	288.4979781	294.8692056	341.6576988	646.7511539	677.1718483
919	gene-FQ762_04595	L	Replication, recombination and repair	1544.471719	0.137340054	0.08742489	1.570949115	0.116194469	0.192214327	Mono_4_days vs wildtype_4_days	not_rel	806	865	1019	939	3544	2053	3214	2898	1438	3076	2669	3129	2132	3084	692	1147	793	1168	1144	874	600	613	2864	3551	3018	3282	3106	3273	1345	506	548	606	1616.588122	1771.273613	1591.207585	1666.057967	1662.399615	1631.284528
920	gene-FQ762_04600	S	Function unknown	571.3132597	-0.334977737	0.333254775	-1.005170104	0.314814948	NA	Mono_4_days vs wildtype_4_days	NA	475	464	604	567	983	645	822	907	491	954	858	966	683	864	281	320	364	583	564	448	425	185	836	1169	881	950	880	952	402	37	33	156	956.1742637	972.7702769	936.5879884	1021.434035	462.9194925	506.5871659
921	gene-FQ762_04605	I	Lipid transport and metabolism	410.7664425	0.366592317	0.784051032	0.467561807	0.640097983	NA	Mono_4_days vs wildtype_4_days	NA	18	30	23	19	1182	748	988	1092	607	1301	1108	1247	1177	1012	39	483	16	31	29	27	14	54	1497	1688	1293	1449	1652	1230	844	6	11	259	36.27875691	63.42134938	35.57692676	34.41136644	557.3817651	585.098358
922	gene-FQ762_04610	S	Function unknown	402.3950665	0.585481964	0.614103121	0.953393565	0.3403907	NA	Mono_4_days vs wildtype_4_days	NA	94	92	108	107	1277	699	1001	973	414	1232	1057	1060	846	1065	103	440	88	142	140	98	30	38	1168	1459	1157	1258	1320	1209	585	16	16	178	189.5876249	195.4619011	166.8132365	194.4114761	602.6365424	545.4421777
923	gene-FQ762_04615	C	Energy production and conversion	1868.386485	-0.064665227	0.444682921	-0.145418733	0.884380275	0.905220909	Mono_4_days vs wildtype_4_days	not_rel	1898	1996	2895	2437	1405	1518	1424	1649	953	1003	763	965	1421	1093	2072	1200	2433	3589	3739	2982	774	445	776	1011	811	872	851	898	347	131	208	161	3829.447229	4251.14022	4468.310199	4434.839275	663.2861059	1183.121921
924	gene-FQ762_04620	C	Energy production and conversion	5363.985295	-0.472684659	0.556930184	-0.848732341	0.396030246	0.4961192	Mono_4_days vs wildtype_4_days	not_rel	4969	5762	8299	6667	3437	4267	3582	4331	3437	2716	1848	2420	4003	2802	7372	4443	7214	10296	9956	8493	3067	1734	1576	2281	1874	1783	2133	1955	495	303	443	306	9970.623229	11831.48262	12948.56436	11850.36125	1612.967555	3385.853242
925	gene-FQ762_04625	S	Function unknown	1894.048137	-0.567038585	0.599558107	-0.94576085	0.344270578	0.450124515	Mono_4_days vs wildtype_4_days	not_rel	1905	2166	2922	2412	1036	1391	1044	1308	1085	872	509	669	1217	866	2450	1394	2631	3656	3726	3167	1016	602	423	626	459	481	580	503	128	139	173	139	3847.944366	4657.43636	4497.481646	4416.422867	489.7474438	1079.231301
926	gene-FQ762_04630	K	Transcription	509.6067198	0.416025909	0.327897258	1.268769099	0.204523429	NA	Mono_4_days vs wildtype_4_days	NA	125	124	164	123	1519	864	1307	1207	631	1462	1152	1355	1000	1239	187	509	112	146	138	102	80	126	1412	1750	1335	1454	1522	1370	678	136	96	264	251.7818936	261.0900215	253.9813624	222.1883439	715.822185	677.1654165
927	gene-FQ762_04635	GM	Carbohydrate transport and metabolism	422.5805625	0.560832146	0.420416716	1.333991074	0.182206782	NA	Mono_4_days vs wildtype_4_days	NA	37	68	65	69	1439	746	1306	1076	439	1257	1250	1347	780	1195	57	345	46	79	88	55	49	95	1185	1614	1303	1417	1343	1296	505	143	97	206	74.51688348	143.042886	100.6914474	124.5666709	678.0182855	584.9513201
928	gene-FQ762_04640	K	Transcription	1296.342815	-0.458611782	0.223980668	-2.04755074	0.04060404	0.088518523	Mono_4_days vs wildtype_4_days	not_rel	817	765	1015	867	1726	1253	1555	1675	1168	1855	1453	1528	1587	1284	831	1013	710	1107	1245	733	552	806	1741	2008	1453	1838	1800	1473	1516	1240	1142	1447	1646.482157	1616.119368	1570.347038	1569.545746	813.8180172	980.4486107
929	gene-FQ762_04645	T	Signal transduction mechanisms	4233.338306	-0.965181885	0.398996266	-2.419024853	0.015562177	0.051322866	Mono_4_days vs wildtype_4_days	not_rel	3993	4093	5392	4494	4001	3064	3588	3726	3022	3911	2778	3438	3372	3113	3415	2655	3703	5668	5784	4144	2928	2801	2887	3768	2795	3193	3024	2879	2559	2622	2438	2209	8010.317219	8391.803062	8416.669506	7980.146108	1877.168868	2433.092946
930	gene-FQ762_04650	J	Translation, ribosomal structure and biogenesis	1721.000379	-1.201108024	0.550835442	-2.180520593	0.029218894	0.071684381	Mono_4_days vs wildtype_4_days	not_rel	2213	1941	2641	2194	1107	1168	965	1108	995	967	669	777	920	843	1363	848	1703	2648	2471	2085	1152	1178	574	783	648	642	603	597	700	969	1065	709	4461.087104	4108.243209	4083.715321	3976.700464	522.118399	913.0964954
931	gene-FQ762_04655	S	Function unknown	2300.890814	0.439571152	0.5135742	0.855905831	0.392049869	0.492566005	Mono_4_days vs wildtype_4_days	not_rel	28	27	24	32	1581	778	1403	1263	480	1483	1176	1447	1059	1447	49	469	16	20	20	16	31	209	1343	1744	1348	1522	1601	1448	5030	12952	11581	6768	56.36663195	56.62277566	37.21202104	57.65860139	744.5710624	610.9539689
932	gene-FQ762_04660	-	#N/A	408.9287645	0.379809257	0.723686107	0.524825961	0.599704182	NA	Mono_4_days vs wildtype_4_days	NA	3	4	6	1	1188	732	1037	969	676	1338	1085	1124	1226	978	69	634	3	3	4	3	2	106	1377	1559	1101	1380	1626	1138	943	51	36	369	6.068533573	8.692229241	9.206189325	1.843544847	562.4712751	565.0636562
933	gene-FQ762_04665	S	Function unknown	181.4734949	1.187692487	0.538900133	2.203919455	0.027530009	NA	Mono_4_days vs wildtype_4_days	NA	21	14	24	27	744	329	605	511	121	444	467	614	224	648	13	103	16	22	25	10	7	24	382	533	594	539	404	647	229	156	109	210	42.35835509	29.76183909	37.06315789	49.07568195	351.1296838	256.651136
934	gene-FQ762_04670	-	#N/A	269.226398	0.601618984	0.590256712	1.019249711	0.308084432	NA	Mono_4_days vs wildtype_4_days	NA	33	42	19	26	883	509	781	708	319	787	707	821	596	758	17	279	40	23	35	39	15	48	876	973	849	903	849	817	473	68	38	199	66.95898157	93.67261782	28.93142391	48.74686906	419.4735992	388.1452297
935	gene-FQ762_04675	-	#N/A	284.285097	0.604359301	0.441403556	1.369176332	0.170944162	NA	Mono_4_days vs wildtype_4_days	NA	63	78	95	70	907	475	778	729	296	746	715	843	550	743	52	266	47	84	127	58	41	43	721	1016	762	859	813	818	463	72	37	156	127.3385736	168.5314614	146.0097069	128.5765001	429.0765033	367.6827333
936	gene-FQ762_04680	M	Cell wall/membrane/envelope biogenesis	320.5368869	0.366158359	0.313366051	1.168468498	0.242617839	NA	Mono_4_days vs wildtype_4_days	NA	109	116	179	132	866	475	730	729	316	773	658	890	607	742	88	270	74	135	162	101	57	73	789	1036	805	958	881	827	424	81	79	177	220.2013757	249.6620517	275.4411033	241.8394325	409.4346253	368.3774957
937	gene-FQ762_04685	G	Carbohydrate transport and metabolism	389.6976256	0.424582852	0.626700545	0.677489201	0.498095619	NA	Mono_4_days vs wildtype_4_days	NA	28	17	43	37	1181	728	1172	970	565	1222	1037	1125	990	1093	34	439	23	40	30	34	25	86	1290	1609	1170	1316	1391	1145	748	35	24	212	56.42589332	35.90561957	66.53148348	66.97204931	556.8273905	569.7089805
938	gene-FQ762_04690	T	Signal transduction mechanisms	504.6380065	-0.286431801	0.323140862	-0.886399196	0.375402452	NA	Mono_4_days vs wildtype_4_days	NA	479	393	559	463	740	460	614	631	325	674	496	623	375	556	275	256	368	572	546	402	239	273	447	656	569	623	453	577	308	393	421	201	974.8225508	900.6004527	844.9640042	883.6478679	352.5132982	346.2982486
939	gene-FQ762_04695	E	Amino acid transport and metabolism	362.2370079	0.376892402	0.249573528	1.510145745	0.131006239	NA	Mono_4_days vs wildtype_4_days	NA	120	99	165	146	1127	496	1035	853	273	848	767	967	486	992	101	243	100	150	141	153	117	185	729	907	940	946	713	992	277	218	200	129	241.047878	204.6916079	256.913181	260.673075	529.5138665	392.2296389
940	gene-FQ762_04700	I	Lipid transport and metabolism	274.3157328	0.64456582	0.543335033	1.186313751	0.235498418	NA	Mono_4_days vs wildtype_4_days	NA	17	23	50	31	1014	473	859	775	287	833	805	869	554	957	26	231	20	28	30	34	24	52	823	1036	935	1053	849	1022	368	40	29	78	34.24966138	48.49634194	77.40156269	56.04935072	477.953888	370.4650924
941	gene-FQ762_04705	K	Transcription	159.8192386	0.656194405	0.367781191	1.784197837	0.074391524	NA	Mono_4_days vs wildtype_4_days	NA	33	38	45	47	553	281	413	421	184	484	402	481	295	482	27	130	23	60	46	50	27	28	424	489	424	496	476	462	182	44	39	68	67.1078344	86.4941369	68.13111301	89.28836751	263.2601512	212.2947094
942	gene-FQ762_04710	M	Cell wall/membrane/envelope biogenesis	623.6223025	0.587145526	0.655777447	0.895342663	0.370603941	0.473313849	Mono_4_days vs wildtype_4_days	not_rel	65	56	100	65	2063	1157	1803	1737	741	1969	1576	1897	1456	1843	85	619	73	80	84	73	45	88	1961	2458	1933	2189	2207	2055	1042	31	18	272	130.6902763	116.4928573	155.4229802	116.5105245	970.2740986	912.1925535
943	gene-FQ762_04715	K	Transcription	284.9964818	0.678646541	0.530410666	1.279473782	0.200730266	NA	Mono_4_days vs wildtype_4_days	NA	20	6	45	16	964	519	922	794	297	828	786	982	606	873	29	234	17	28	25	24	15	50	837	1116	908	971	896	927	410	101	109	178	40.52240822	13.22345459	68.7591208	29.76602117	457.244908	398.0038015
944	gene-FQ762_04720	-	#N/A	1719.958059	-1.141209301	0.472142294	-2.417087633	0.01564525	0.051514543	Mono_4_days vs wildtype_4_days	not_rel	1227	1071	1463	1263	1215	1019	1032	1168	1126	1256	874	982	1050	959	1123	920	1100	1713	1964	1293	981	1123	796	1046	778	871	816	881	1915	3173	3004	2632	2489.979784	2391.476376	2226.994787	2369.82349	577.2756223	776.6244213
945	gene-FQ762_04725	S	Function unknown	961.1965202	-0.296662938	0.250772906	-1.18299438	0.236811375	0.339932447	Mono_4_days vs wildtype_4_days	not_rel	175	175	305	218	1059	683	986	935	607	1247	914	1117	974	877	284	563	189	341	318	218	210	341	1189	1464	953	1236	1324	1160	1792	3068	2746	1948	353.6517563	377.5270179	468.9862778	400.0306765	500.8783638	529.082427
946	gene-FQ762_04730	L	Replication, recombination and repair	698.4100284	0.00631046	0.14580051	0.043281465	0.965477166	0.972069061	Mono_4_days vs wildtype_4_days	not_rel	403	429	583	444	1298	855	1117	994	541	1190	860	1038	821	1036	391	481	395	583	601	403	305	253	977	1345	996	1130	1170	1021	775	561	517	550	811.9184432	904.5622041	902.502221	802.7713458	611.818685	669.6567738
947	gene-FQ762_04735	T	Signal transduction mechanisms	1380.195251	0.252183056	0.13300451	1.896048901	0.057953579	0.112713295	Mono_4_days vs wildtype_4_days	not_rel	674	756	940	792	3230	1789	2857	2651	1150	2744	2390	2865	1896	2712	527	973	613	966	963	771	456	418	2531	3344	2783	2950	2827	2767	1422	742	680	739	1352.186574	1550.607859	1467.129822	1406.731236	1515.534333	1420.356505
948	gene-FQ762_04740	S	Function unknown	481.341125	0.772659438	0.700892523	1.102393609	0.270290589	NA	Mono_4_days vs wildtype_4_days	NA	19	18	33	33	1805	896	1634	1399	473	1693	1408	1688	1010	1614	43	438	33	30	31	22	15	69	1455	1884	1768	1793	1609	1706	665	21	17	201	38.16524932	37.21247878	51.38435309	58.91498084	848.051913	708.5831926
949	gene-FQ762_04745	G	Carbohydrate transport and metabolism	1195.051291	0.579221221	0.528095289	1.096811945	0.272723607	0.378512865	Mono_4_days vs wildtype_4_days	not_rel	164	130	188	186	4180	2011	3549	3152	1251	3592	3221	3753	2465	3799	117	1109	104	143	174	106	79	219	3504	4713	3648	3968	3697	4097	1751	221	203	715	328.7833097	265.4386997	293.8212023	329.4016679	1959.762586	1600.204377
950	gene-FQ762_04750	G	Carbohydrate transport and metabolism	721.1715557	0.478984705	0.835243886	0.573466879	0.566328619	0.641080515	Mono_4_days vs wildtype_4_days	not_rel	8	7	8	12	2284	1276	2109	1982	902	2408	2092	2278	1845	2112	51	853	6	10	18	13	5	149	2442	3012	2408	2717	2770	2598	1301	16	14	373	16.078499	14.52356907	12.44351235	21.47337548	1073.747957	1007.310832
951	gene-FQ762_04755	G	Carbohydrate transport and metabolism	226.1387216	0.610952018	0.542845151	1.12546279	0.260392977	NA	Mono_4_days vs wildtype_4_days	NA	19	13	11	16	847	391	680	602	242	748	632	761	528	744	37	225	9	18	18	11	9	48	682	883	745	815	764	768	286	31	29	117	38.25826733	27.31223575	17.04639387	28.86187802	399.0124815	306.7767343
952	gene-FQ762_04760	G	Carbohydrate transport and metabolism	202.4257472	0.82012536	0.717626915	1.142829712	0.2531093	NA	Mono_4_days vs wildtype_4_days	NA	11	2	9	4	829	365	689	694	250	679	590	721	443	673	15	180	3	4	14	6	4	46	646	733	769	677	658	679	270	10	11	86	22.14725542	4.199026611	13.94984197	7.212562159	390.4893324	286.4719454
953	gene-FQ762_04765	G	Carbohydrate transport and metabolism	306.1234342	0.734396641	0.57029611	1.287746185	0.197834331	NA	Mono_4_days vs wildtype_4_days	NA	22	21	31	29	1139	523	1059	881	295	963	905	1110	540	1281	29	243	12	34	31	20	17	50	897	1182	1105	1010	871	1163	337	33	46	153	44.20841367	43.52305094	48.23431008	51.85733841	535.3657883	413.0941158
954	gene-FQ762_04770	K	Transcription	565.2167349	0.477014716	0.467206757	1.020992759	0.307257869	NA	Mono_4_days vs wildtype_4_days	NA	98	86	106	110	1784	939	1590	1437	609	1686	1392	1648	1150	1643	76	473	74	104	146	81	57	101	1734	2134	1645	1928	1833	1804	867	132	111	297	197.1520925	179.5639565	164.5670601	197.6428127	839.5683339	738.9715317
955	gene-FQ762_04775	J	Translation, ribosomal structure and biogenesis	101.9876264	0.153509998	0.498932629	0.307676807	0.758328269	NA	Mono_4_days vs wildtype_4_days	NA	26	9	25	22	230	140	202	245	170	348	269	285	326	176	29	126	20	31	25	23	8	26	299	434	222	355	428	208	207	9	20	54	59.37023768	19.74476215	42.89515231	45.96443611	120.0288579	97.45302956
956	gene-FQ762_04780	M	Cell wall/membrane/envelope biogenesis	415.0829001	-0.630957231	0.275135307	-2.293261585	0.021832949	NA	Mono_4_days vs wildtype_4_days	NA	318	206	405	316	564	382	491	529	366	528	488	538	433	474	240	310	242	371	381	241	263	272	482	601	463	557	517	515	352	388	357	300	646.2199245	466.6965821	614.0696069	598.4817511	268.4127737	289.2251897
957	gene-FQ762_04785	-	#N/A	433.2817164	-0.822986076	0.355591594	-2.314413755	0.020645037	NA	Mono_4_days vs wildtype_4_days	NA	193	206	269	240	458	341	414	395	287	461	381	431	530	346	367	397	184	268	316	248	313	420	337	414	360	347	325	336	625	844	718	673	353.7401431	353.3126411	418.6110999	405.1696596	234.8286791	257.8966757
958	gene-FQ762_04790	-	#N/A	320.0312053	0.250130981	0.390429073	0.640656647	0.521745787	NA	Mono_4_days vs wildtype_4_days	NA	61	69	90	69	873	530	725	752	435	843	756	836	730	718	80	365	88	81	94	71	42	92	960	1182	778	952	1030	748	586	58	83	211	124.1981444	158.7103809	135.9151699	132.0123436	416.0586841	398.3403296
959	gene-FQ762_04795	IQ	Lipid transport and metabolism	1831.905116	-0.372727165	0.261809785	-1.423656355	0.154545974	0.241529268	Mono_4_days vs wildtype_4_days	not_rel	1451	1483	2048	1781	2580	1731	2221	2277	1231	2096	1773	2026	1694	2068	1358	1239	1583	2200	2155	1630	992	1007	1733	2354	1936	2111	1968	1999	1250	902	914	949	2913.916659	3061.13936	3190.418263	3176.432791	1211.857317	1369.977623
960	gene-FQ762_04800	S	Function unknown	1270.71082	-0.327636963	0.529564399	-0.618691444	0.536119648	0.615070304	Mono_4_days vs wildtype_4_days	not_rel	340	402	484	428	2514	1601	2193	2162	1166	2611	2259	2265	2304	1961	592	1283	351	651	586	413	656	785	2578	3007	2120	2616	2574	2184	2577	115	98	3463	683.1084474	832.2681583	753.3164412	764.8161291	1181.448281	1265.223291
961	gene-FQ762_04805	G	Carbohydrate transport and metabolism	701.8211191	0.833828125	0.579205556	1.439606571	0.149978739	0.236075343	Mono_4_days vs wildtype_4_days	not_rel	41	35	43	32	2953	1305	2513	2076	717	2286	1967	2607	1200	2679	74	570	33	38	70	44	37	138	1976	2717	2666	2560	2130	2656	736	59	54	232	82.23539608	71.68106498	67.14306559	56.78294621	1385.213181	1036.854888
962	gene-FQ762_04810	G	Carbohydrate transport and metabolism	731.4246643	0.869554173	0.781605691	1.112522827	0.265913421	0.370555692	Mono_4_days vs wildtype_4_days	not_rel	13	23	26	9	3262	1407	2692	2378	660	2394	2114	2811	1412	2917	32	575	13	33	34	13	10	92	2320	3075	2779	2637	2274	2840	768	34	20	215	26.06838682	47.03355524	40.61644573	15.95452667	1529.764337	1118.738735
963	gene-FQ762_04815	H	Coenzyme transport and metabolism	467.5631549	0.516681773	0.315741064	1.636409807	0.101753848	NA	Mono_4_days vs wildtype_4_days	NA	123	93	143	141	1592	694	1306	1198	408	1289	1030	1341	752	1411	79	320	64	89	140	111	106	154	1067	1454	1320	1391	1188	1379	547	189	186	395	247.2337938	193.0923606	222.3810522	252.4272242	748.5149061	547.6726099
964	gene-FQ762_04820	M	Cell wall/membrane/envelope biogenesis	510.7453047	0.412900869	0.266536787	1.549132762	0.121349809	NA	Mono_4_days vs wildtype_4_days	NA	110	119	175	123	1595	805	1318	1154	458	1266	1087	1327	821	1264	90	389	91	132	134	118	119	178	1156	1576	1375	1406	1179	1384	747	276	302	548	221.1587784	247.4787619	272.0126116	220.4343955	750.1289639	634.7581125
965	gene-FQ762_04825	S	Function unknown	551.3232832	0.424949487	0.744987216	0.570411784	0.568398439	NA	Mono_4_days vs wildtype_4_days	NA	23	16	24	26	1723	1022	1417	1452	810	1855	1468	1714	1463	1542	37	687	24	22	23	26	16	66	2050	2244	1666	1901	2169	1799	1061	17	33	298	46.32392358	33.66973646	37.17431301	46.94942015	811.8812262	801.22273
966	gene-FQ762_04830	K	Transcription	191.7164786	0.591196718	0.515613876	1.146588069	0.25155191	NA	Mono_4_days vs wildtype_4_days	NA	9	16	13	18	698	344	583	546	207	669	496	658	439	604	28	191	7	31	25	17	12	54	575	755	634	697	617	646	262	26	28	89	18.35816035	37.34410767	19.55400929	34.80383582	333.0844077	256.5985342
967	gene-FQ762_04835	S	Function unknown	266.3807439	0.677651739	0.623100065	1.087548817	0.276794336	NA	Mono_4_days vs wildtype_4_days	NA	30	25	16	16	1057	507	808	768	274	841	807	941	532	927	33	222	18	39	23	25	14	43	845	1082	879	976	873	958	342	18	15	83	60.61261381	53.85809714	24.61367774	29.33180045	499.8116976	393.0172363
968	gene-FQ762_04840	GM	Carbohydrate transport and metabolism	286.6454422	0.775214519	0.483298314	1.604008324	0.108712218	NA	Mono_4_days vs wildtype_4_days	NA	30	42	53	33	1123	503	993	881	278	932	804	963	512	1044	29	210	33	61	49	29	31	59	817	1021	989	988	736	994	284	43	43	90	60.38995349	88.05248196	82.18404534	59.44854175	528.8490235	395.0594488
969	gene-FQ762_04845	S	Function unknown	289.1062107	0.498710506	0.306970463	1.624620494	0.104243448	NA	Mono_4_days vs wildtype_4_days	NA	56	45	96	81	870	438	819	663	289	781	738	829	475	848	59	232	65	101	91	70	52	78	677	923	803	837	799	819	357	121	146	149	113.2385204	97.55406648	147.4042602	149.1017143	411.7801125	338.5094959
970	gene-FQ762_04850	C	Energy production and conversion	254.9356019	0.82020061	0.578099889	1.418787004	0.155961123	NA	Mono_4_days vs wildtype_4_days	NA	32	33	42	29	989	483	824	780	268	812	718	829	497	831	27	180	33	36	57	45	19	20	777	983	811	885	833	885	324	30	25	81	64.85917081	72.98493676	64.10829978	54.07639474	469.3196428	369.7407642
971	gene-FQ762_04855	S	Function unknown	128.2510249	1.066087288	0.35623217	2.992675499	0.002765436	NA	Mono_4_days vs wildtype_4_days	NA	50	43	52	33	549	199	416	377	101	338	334	378	136	427	31	63	57	62	55	41	24	34	182	363	380	329	206	414	96	36	35	44	101.1058217	93.21833019	79.84397427	60.74514287	259.8474503	153.7976933
972	gene-FQ762_04860	IQ	Lipid transport and metabolism	133.4829233	0.632122391	0.244482622	2.585551422	0.009722337	NA	Mono_4_days vs wildtype_4_days	NA	51	64	80	68	449	191	356	311	115	267	250	364	178	392	42	94	46	63	93	47	35	34	285	298	326	290	339	355	99	50	40	58	102.9193727	136.4910967	123.4295219	123.8517447	212.0088771	148.7705445
973	gene-FQ762_04865	K	Transcription	1270.762082	-0.541764728	0.304099915	-1.781535279	0.074825047	0.136765214	Mono_4_days vs wildtype_4_days	not_rel	933	1006	1172	1111	1566	972	1383	1393	730	1356	1133	1347	971	1322	745	648	900	1287	1368	906	656	756	1058	1439	1148	1199	1038	1216	1160	1497	1354	1481	1878.829607	2114.658622	1815.93273	2004.771841	737.7886165	762.4307673
974	gene-FQ762_04870	K	Transcription	129.371387	0.337274364	0.267336726	1.26160879	0.207089592	NA	Mono_4_days vs wildtype_4_days	NA	68	66	81	56	288	150	247	226	99	205	196	224	124	280	59	81	54	96	86	70	48	48	183	288	255	220	186	270	120	111	110	112	146.5640353	128.249705	141.0237012	108.4389	156.0870825	106.7135974
4273	gene-FQ762_21365	-	#N/A	2077.604807	-2.148861039	0.660739549	-3.252205867	0.00114513	0.016780167	Mono_4_days vs wildtype_4_days	down_sig	1814	1997	2349	2053	838	1032	736	829	1037	945	534	691	972	586	1538	1002	1701	2498	2570	1935	1883	1760	440	648	427	435	541	443	1550	2319	2322	2070	3945.510715	4941.174525	3648.991065	4306.865766	409.5167183	721.2588479
976	gene-FQ762_04880	M	Cell wall/membrane/envelope biogenesis	1316.45396	-0.748762252	0.275007222	-2.722700321	0.006475076	0.037053196	Mono_4_days vs wildtype_4_days	not_rel	510	424	606	532	2065	1110	1844	1692	895	1718	1456	1749	1294	1858	712	907	374	505	554	387	970	1079	1554	1988	1810	1735	1545	1833	1803	2160	2235	2279	1024.734634	878.2139677	943.0745201	950.9383017	970.5156168	877.0036498
977	gene-FQ762_04885	G	Carbohydrate transport and metabolism	2573.669401	-0.664076709	0.379680939	-1.749038839	0.080284306	0.144693976	Mono_4_days vs wildtype_4_days	not_rel	2812	2732	3308	2981	2471	1924	2207	2132	1453	2013	1643	1914	1701	1837	1473	1140	2253	3324	3268	2536	1392	1347	1618	2066	1715	1825	1746	1745	1638	2396	2287	1608	5648.026471	5645.255824	5151.644815	5320.297709	1160.86614	1521.925297
978	gene-FQ762_04890	E	Amino acid transport and metabolism	2503.93992	-0.861661282	0.329837401	-2.612381979	0.008991373	0.042275908	Mono_4_days vs wildtype_4_days	not_rel	1959	1904	2542	2306	2597	2366	2251	2538	2370	3115	2151	2381	3118	1974	1794	1985	1895	2858	2742	2011	1806	1486	2550	3243	2055	2717	3264	2123	2222	1551	1586	1409	3939.206904	3963.407176	3950.066821	4135.217148	1221.561442	1864.768692
979	gene-FQ762_04895	S	Function unknown	578.1195989	-0.989717803	0.489171445	-2.023253429	0.043047026	NA	Mono_4_days vs wildtype_4_days	NA	591	581	682	599	500	440	430	529	409	475	319	413	394	306	423	305	471	767	774	563	419	354	331	452	291	351	316	324	235	363	414	230	1236.918248	1444.388547	1020.27083	1222.88424	240.7111962	315.7869077
980	gene-FQ762_04900	H	Coenzyme transport and metabolism	570.2092657	-0.62146726	0.457729474	-1.357717375	0.174553381	NA	Mono_4_days vs wildtype_4_days	NA	602	593	704	671	533	498	435	472	311	404	324	393	317	425	333	241	521	819	818	554	307	296	292	449	313	321	325	323	226	435	528	224	1230.112775	1397.731793	1056.895849	1305.521811	254.5318988	369.7716249
981	gene-FQ762_04905	H	Coenzyme transport and metabolism	117.990737	0.795854149	0.397046121	2.004437538	0.045023212	NA	Mono_4_days vs wildtype_4_days	NA	37	29	34	37	429	164	392	317	78	335	260	335	160	424	29	77	33	45	54	34	26	26	281	378	304	355	302	382	95	23	28	27	82.95843181	59.70180449	59.38741722	74.66850271	227.9576049	114.500708
982	gene-FQ762_04910	I	Lipid transport and metabolism	191.1977699	0.519228236	0.364518667	1.424421526	0.154324487	NA	Mono_4_days vs wildtype_4_days	NA	64	80	105	85	589	271	520	459	165	514	424	512	365	484	50	155	41	87	108	79	33	50	451	619	534	506	456	528	235	28	24	77	134.096126	198.9990236	157.3467053	173.7813446	283.9365423	194.0795472
983	gene-FQ762_04915	K	Transcription	714.1419791	0.561659186	0.29410487	1.909724198	0.056168734	0.11033335	Mono_4_days vs wildtype_4_days	not_rel	302	218	353	288	2335	1069	1850	1754	635	1694	1524	1974	1157	2120	182	511	209	341	345	271	160	184	1575	2107	2004	1914	1642	2129	706	166	149	263	606.531401	450.2294077	549.8222064	513.8312896	1096.878	845.8192842
984	gene-FQ762_04920	C	Energy production and conversion	428.8782439	0.95359891	0.552682183	1.725401937	0.084455062	NA	Mono_4_days vs wildtype_4_days	NA	78	63	83	68	1877	778	1569	1295	340	1409	1135	1447	715	1528	64	335	57	110	79	56	39	66	1156	1485	1552	1502	1222	1499	381	36	15	83	156.7457476	130.6060145	129.1326308	121.6186841	882.2905959	614.4215154
985	gene-FQ762_04925	C	Energy production and conversion	489.724436	0.924649134	0.6977979	1.325095895	0.185139347	NA	Mono_4_days vs wildtype_4_days	NA	21	29	34	42	1992	961	1642	1518	539	1605	1365	1668	1068	1640	58	433	22	71	69	36	11	70	1378	1826	1682	1759	1549	1882	646	20	17	147	42.16365251	59.78025185	52.98708029	74.84248395	935.4548935	761.0762793
986	gene-FQ762_04930	I	Lipid transport and metabolism	262.9127882	0.970502499	0.752024078	1.290520512	0.196869995	NA	Mono_4_days vs wildtype_4_days	NA	11	7	21	15	1040	533	1011	879	301	832	717	857	550	980	20	197	28	14	13	13	4	31	760	1052	904	980	870	955	333	7	14	102	22.16012501	14.75363734	32.51251489	27.11343139	490.1751197	417.5409077
2257	gene-FQ762_11285	-	#N/A	14994.71866	-2.185830157	0.83116938	-2.629825171	0.008542879	0.041831321	Mono_4_days vs wildtype_4_days	down_sig	19020	16749	20688	18870	6305	9932	5311	8082	13397	8267	3758	4631	7269	3188	12887	7855	16204	23323	25696	16047	17846	17309	2772	3890	1614	2106	3490	1806	7541	619	725	11873	38295.57546	35170.6348	32064.44549	34028.91685	2969.966626	7794.538811
988	gene-FQ762_04940	-	#N/A	1747.73047	-0.758347544	0.374076272	-2.027253798	0.042636464	0.091073957	Mono_4_days vs wildtype_4_days	not_rel	1439	1851	2227	1877	1778	1332	1692	1728	1351	1653	1180	1481	1487	1425	1458	1098	1677	2564	2622	1834	1294	818	1288	1729	1263	1391	1497	1374	801	607	541	668	2905.335381	3963.329236	3432.005386	3427.557835	840.0209383	1035.519476
989	gene-FQ762_04945	S	Function unknown	741.3711077	0.513322814	0.376681627	1.362749805	0.172961376	0.264797004	Mono_4_days vs wildtype_4_days	not_rel	197	195	302	209	2263	1124	1975	1847	671	1940	1727	1994	1326	1968	211	612	206	273	276	246	111	141	1980	2448	1999	2136	1876	2140	935	178	130	503	395.5696491	402.1949367	470.5717591	372.5649693	1062.818218	889.9202309
990	gene-FQ762_04950	M	Cell wall/membrane/envelope biogenesis	630.3097156	-0.1720722	0.264123575	-0.651483685	0.514734306	0.596167727	Mono_4_days vs wildtype_4_days	not_rel	498	465	679	511	873	708	806	854	496	892	754	791	830	690	373	459	472	720	751	507	295	211	837	1072	770	942	914	790	628	140	140	615	1005.640978	996.8621499	1046.003095	933.8234092	412.5316945	550.0969256
991	gene-FQ762_04955	C	Energy production and conversion	420.6986567	-0.496729127	0.341290149	-1.455445252	0.145546036	NA	Mono_4_days vs wildtype_4_days	NA	392	413	480	472	582	356	477	442	271	456	348	418	306	398	266	177	281	499	576	334	226	249	386	446	399	430	366	409	219	235	252	230	803.1006434	985.3267374	718.7766023	926.5007831	278.3031931	262.56847
992	gene-FQ762_04960	P	Inorganic ion transport and metabolism	1556.473256	-0.814805101	0.310325773	-2.625644314	0.008648514	0.041831321	Mono_4_days vs wildtype_4_days	not_rel	1361	1261	1608	1439	1926	1247	1795	1722	987	1598	1513	1671	1266	1762	803	839	1126	1599	1786	1247	1130	1084	1507	1931	1639	1579	1549	1716	1046	1307	1250	909	2739.082411	2639.778837	2494.523141	2589.864323	906.7834777	980.1084944
2713	gene-FQ762_13565	-	#N/A	4214.131859	-2.199059621	0.772298218	-2.847422885	0.004407477	0.031539814	Mono_4_days vs wildtype_4_days	down_sig	5140	4184	6230	5065	1233	1861	1118	1463	1829	1265	585	759	1406	615	2498	1474	3950	5848	6247	4392	2958	3662	595	733	384	477	610	454	1568	4052	4729	1567	11418.72436	10075.06018	10044.13886	10635.62084	615.6279669	1293.581516
4343	gene-FQ762_21715	-	#N/A	11615.41938	-2.201687094	0.741561815	-2.968986603	0.002987836	0.027050557	Mono_4_days vs wildtype_4_days	down_sig	11811	10827	15555	12349	4927	7625	4161	6397	9278	6622	2953	3518	9211	3180	15964	10249	11326	17016	17833	12432	17382	9178	2679	3730	1176	1641	2885	1292	2605	3367	3015	4073	23872.95069	23393.46324	23907.16832	22682.73143	2330.826826	5902.275456
995	gene-FQ762_04975	S	Function unknown	1063.407403	-0.830996361	0.323622667	-2.567794059	0.010234794	0.044654522	Mono_4_days vs wildtype_4_days	not_rel	951	1032	1295	1189	1583	971	1260	1207	703	1247	1024	1189	907	1209	671	582	993	1280	1456	989	1060	681	939	1294	1098	1150	964	1203	382	154	143	189	1911.399565	2141.68395	2014.155109	2127.971007	744.2243967	766.4477688
996	gene-FQ762_04980	EGP	Amino acid transport and metabolism	991.0368123	-0.721478941	0.282979667	-2.549578738	0.010785315	0.045250484	Mono_4_days vs wildtype_4_days	not_rel	678	681	899	769	1718	1002	1583	1516	833	1619	1301	1563	1168	1515	584	726	715	1025	939	681	1011	682	1382	1749	1343	1561	1484	1624	593	95	111	223	1362.558408	1412.300606	1398.526738	1375.686118	807.6009566	791.182868
997	gene-FQ762_04985	H	Coenzyme transport and metabolism	641.7709662	-0.730860046	0.343155414	-2.129822283	0.033186288	0.077723304	Mono_4_days vs wildtype_4_days	not_rel	655	655	717	672	890	579	762	688	370	635	573	723	492	753	397	300	581	860	821	649	520	437	516	700	693	617	544	727	219	197	165	158	1321.481324	1394.591	1106.763934	1222.651726	420.138745	451.3398529
2241	gene-FQ762_11205	-	#N/A	2210.565281	-2.203048598	0.636623115	-3.460522477	0.000539128	0.011020101	Mono_4_days vs wildtype_4_days	down_sig	1820	1583	1886	1723	1013	1153	896	1159	1924	1792	1073	1106	1991	869	1678	1675	1589	2411	2370	1680	2696	2903	694	962	515	565	749	517	4009	848	838	7534	3894.164425	2999.199326	3261.969777	3264.214404	550.8343802	827.5099386
999	gene-FQ762_04995	P	Inorganic ion transport and metabolism	1264.191103	-0.85283648	0.335892635	-2.539015124	0.011116502	0.045717167	Mono_4_days vs wildtype_4_days	not_rel	1145	1210	1666	1266	1571	956	1365	1329	863	1437	1074	1232	1067	1302	976	886	1144	1683	1787	1312	1085	726	1021	1443	1222	1240	1142	1190	515	285	282	287	2302.606039	2520.273189	2588.370719	2271.122542	739.0310448	753.251487
1000	gene-FQ762_05000	HP	Coenzyme transport and metabolism	1140.748797	-0.917539868	0.469307314	-1.955093904	0.050571988	0.102570948	Mono_4_days vs wildtype_4_days	not_rel	1145	1267	1610	1350	1178	859	960	1030	842	925	657	898	804	905	876	622	1155	1623	1771	1269	986	618	599	819	692	681	582	745	289	433	422	281	2307.982447	2680.358371	2489.862354	2446.147421	555.5608952	671.6917332
1001	gene-FQ762_05005	P	Inorganic ion transport and metabolism	5843.381038	-1.280332243	0.720617177	-1.776716243	0.075614938	0.137707953	Mono_4_days vs wildtype_4_days	not_rel	8609	8627	11495	9836	1801	2819	1734	2433	2109	1420	686	963	1715	957	3638	1889	6968	10772	10888	8228	3004	2302	673	1019	479	539	763	594	1297	2925	3045	1554	17398.60731	18620.24003	17672.93354	18055.14752	851.8987904	2183.213492
1002	gene-FQ762_05010	L	Replication, recombination and repair	480.0309297	-0.349308463	0.320160356	-1.091042213	0.275254309	NA	Mono_4_days vs wildtype_4_days	NA	465	469	623	539	601	393	579	522	276	451	339	451	376	564	326	275	436	675	720	533	230	265	363	492	388	365	372	419	200	214	250	150	935.1341105	976.9663251	967.8906708	966.9951507	282.7276818	309.6369449
1003	gene-FQ762_05015	E	Amino acid transport and metabolism	173.4687738	0.774425768	0.346458693	2.235261473	0.025400188	NA	Mono_4_days vs wildtype_4_days	NA	68	52	64	54	585	258	532	485	179	450	380	548	326	528	65	120	51	65	77	67	27	44	375	518	527	534	394	507	146	27	17	38	141.2388694	128.5064119	95.58953273	109.2741305	281.3717229	186.2264152
1004	gene-FQ762_05020	S	Function unknown	123.9959994	0.921707636	0.382078584	2.412350951	0.015850017	NA	Mono_4_days vs wildtype_4_days	NA	46	71	72	65	380	195	392	301	90	323	281	348	158	361	35	73	48	77	73	57	18	19	258	310	373	298	225	323	111	22	22	28	94.70400746	172.0814423	107.62426	129.1627664	181.9884699	142.6693532
1005	gene-FQ762_05025	K	Transcription	456.3391087	0.023953011	0.122005344	0.196327554	0.844353796	NA	Mono_4_days vs wildtype_4_days	NA	244	241	422	244	842	535	779	791	374	761	706	780	677	748	284	371	268	396	364	303	160	194	731	958	815	842	802	741	415	194	242	268	493.9361187	526.9081289	646.3652956	451.5281275	398.999916	411.8337142
1006	gene-FQ762_05030	-	#N/A	293.0745524	0.809850252	0.339250208	2.387176873	0.016978321	NA	Mono_4_days vs wildtype_4_days	NA	64	64	92	88	1126	501	940	867	252	827	655	888	425	975	51	220	62	111	96	72	45	94	623	922	852	831	654	902	252	102	118	88	129.0342388	135.5979093	142.2148354	159.6070441	531.1534636	391.4692916
1007	gene-FQ762_05035	L	Replication, recombination and repair	527.1345188	0.535910407	0.292682156	1.83103205	0.067095759	NA	Mono_4_days vs wildtype_4_days	NA	114	114	150	126	1777	838	1530	1386	498	1454	1218	1514	924	1651	132	433	112	172	176	121	90	199	1268	1665	1521	1514	1332	1666	552	143	140	242	229.146369	236.7130326	233.2612197	225.5850523	835.5081211	661.2843313
1008	gene-FQ762_05040	L	Replication, recombination and repair	37.00536288	1.267451002	0.441708468	2.869428805	0.004112139	NA	Mono_4_days vs wildtype_4_days	NA	11	8	4	5	177	75	120	125	25	124	76	127	42	108	7	21	9	5	16	4	5	12	58	94	134	119	59	138	21	9	3	11	20.37192209	13.05002532	5.908142617	7.845241966	85.23934095	58.43263807
1009	gene-FQ762_05045	CH	Energy production and conversion	408.1664846	0.762154181	0.482994105	1.577978225	0.114570612	NA	Mono_4_days vs wildtype_4_days	NA	60	41	89	60	1528	723	1374	1263	408	1228	1104	1425	729	1419	67	292	36	57	78	47	36	74	1174	1506	1419	1318	1178	1376	460	81	46	133	120.644161	85.32167968	138.3109017	107.5744	718.6969564	569.9156988
1010	gene-FQ762_05050	K	Transcription	451.4626187	-0.624739242	0.407776909	-1.532061353	0.125507296	NA	Mono_4_days vs wildtype_4_days	NA	443	369	530	427	455	366	394	436	216	363	270	393	256	424	266	212	323	522	556	448	239	261	263	389	324	291	258	355	278	429	360	406	936.7398237	922.6362449	800.1856802	878.1548663	219.7427394	260.3334575
1011	gene-FQ762_05055	S	Function unknown	286.731431	0.574377676	0.242793058	2.365708812	0.017995592	NA	Mono_4_days vs wildtype_4_days	NA	134	154	159	154	839	398	704	671	219	589	503	713	352	701	187	189	132	181	203	175	81	78	530	692	632	650	564	686	208	64	84	64	272.8287106	354.2231689	240.1168001	294.6362451	399.8547949	299.1310399
1012	gene-FQ762_05060	EGP	Amino acid transport and metabolism	386.6728699	0.942460109	0.5197957	1.81313564	0.069810903	NA	Mono_4_days vs wildtype_4_days	NA	25	28	31	35	1603	682	1418	1249	346	1221	1028	1331	638	1415	43	285	32	24	42	30	21	57	1108	1348	1311	1345	1091	1442	435	120	80	186	50.21402321	57.8607635	48.27643586	62.46791415	753.0898983	539.4623848
1013	gene-FQ762_05065	QT	Secondary metabolites biosynthesis, transport and catabolism	1039.578137	0.386289998	0.330230541	1.169758548	0.242098149	0.344816578	Mono_4_days vs wildtype_4_days	not_rel	194	238	277	223	3086	1651	2723	2522	1078	2800	2350	2899	1996	2637	270	954	212	363	376	213	178	278	2910	3512	2833	3166	3027	2900	1495	318	263	558	389.2980443	488.8949618	432.1396745	396.4770124	1448.343012	1309.805282
1014	gene-FQ762_05070	IQ	Lipid transport and metabolism	721.4878578	-0.546757087	0.208103544	-2.627331941	0.008605734	0.041831321	Mono_4_days vs wildtype_4_days	not_rel	521	466	670	577	1075	774	1063	971	638	1069	878	1013	758	892	380	492	441	683	716	519	523	464	912	1167	910	1021	1006	914	597	394	359	455	1050.41935	987.3222768	1035.694997	1046.514369	507.0958911	604.7848937
5293	gene-FQ762_26465	-	#N/A	724.1195415	-2.258900237	0.709788067	-3.182499598	0.001460097	0.019658581	Mono_4_days vs wildtype_4_days	down_sig	737	642	1034	793	245	322	203	265	544	351	172	227	487	160	609	469	519	719	886	756	632	984	96	133	34	61	94	41	1048	760	869	1169	1475.644915	1138.351105	1689.78622	1398.922021	132.0637826	235.9720605
1016	gene-FQ762_05080	M	Cell wall/membrane/envelope biogenesis	1935.515774	-0.785675061	0.271626541	-2.892482667	0.003822103	0.029780304	Mono_4_days vs wildtype_4_days	not_rel	1576	1561	1938	1726	2324	1771	2081	2284	1681	2523	1929	2179	2042	1869	1204	1393	1551	2062	2297	1552	1429	1213	2216	2633	1836	2453	2516	1972	1571	983	920	958	3164.139922	3216.903568	3020.521722	3075.098345	1091.311106	1402.765639
1017	gene-FQ762_05085	M	Cell wall/membrane/envelope biogenesis	43.98519879	0.76912671	0.854602018	0.899982323	0.368129658	NA	Mono_4_days vs wildtype_4_days	NA	1	0	2	0	145	116	117	131	56	179	138	162	163	102	3	53	0	1	0	0	1	1	156	179	149	168	191	142	75	1	1	19	2.098026337	0	3.000652736	0	69.91386499	82.93367278
1018	gene-FQ762_05090	M	Cell wall/membrane/envelope biogenesis	714.4957352	-0.031227174	0.362238832	-0.086206037	0.931302632	0.943875446	Mono_4_days vs wildtype_4_days	not_rel	174	166	213	187	1514	1099	1491	1388	923	1950	1454	1733	1795	1377	234	902	158	270	261	137	191	183	2161	2479	1561	2114	2225	1568	1379	162	156	448	350.1470831	347.2641554	330.4987881	336.4065977	712.7277141	864.0764367
1019	gene-FQ762_05095	-	#N/A	895.0167383	-0.943228381	0.359705702	-2.622222491	0.008735838	0.041831321	Mono_4_days vs wildtype_4_days	not_rel	739	622	1030	826	840	627	660	779	589	866	631	723	687	638	544	497	666	986	991	682	567	544	635	778	616	753	674	626	1004	904	941	1171	1497.841476	1375.655475	1572.179733	1540.244898	398.6132457	479.9740355
1020	gene-FQ762_05100	M	Cell wall/membrane/envelope biogenesis	1528.643918	-0.713879009	0.293614847	-2.431345064	0.01504288	0.050683196	Mono_4_days vs wildtype_4_days	not_rel	1344	1337	1650	1448	1598	1415	1435	1679	1213	1872	1392	1512	1811	1255	1123	1181	1240	1791	1704	1297	941	840	1681	1949	1284	1829	1815	1310	1275	788	813	732	2708.35299	2823.237749	2553.121864	2620.583888	753.4107459	1107.45363
1021	gene-FQ762_05105	M	Cell wall/membrane/envelope biogenesis	951.7912677	-0.216903055	0.079835835	-2.716863374	0.006590381	0.03733263	Mono_4_days vs wildtype_4_days	not_rel	435	454	565	484	1887	1066	1652	1633	923	1790	1478	1716	1390	1583	480	846	405	604	695	470	444	418	1868	2342	1607	2043	1889	1744	1256	570	496	679	874.3099791	942.2484056	878.7422689	866.2656111	887.1571042	841.4025754
1022	gene-FQ762_05110	T	Signal transduction mechanisms	1498.441768	-0.559542976	0.216709418	-2.581996578	0.009823056	0.04399067	Mono_4_days vs wildtype_4_days	not_rel	991	954	1428	1132	2151	1508	1736	1787	1329	2044	1624	1856	1871	1791	1000	1220	1074	1512	1499	1142	961	798	1932	2244	1739	2058	2034	1817	1498	922	744	1049	1991.179733	1975.85102	2222.338056	2023.338842	1010.923017	1191.499646
5780	gene-FQ762_28900	-	#N/A	10281.3146	-2.276759514	0.728033272	-3.127273988	0.001764354	0.021177379	Mono_4_days vs wildtype_4_days	down_sig	8464	8797	10865	9940	3103	4772	2791	3985	5397	3904	1800	2263	4340	1773	7366	4546	8963	12516	12548	8978	9677	8399	1621	2234	995	1348	2067	1062	11774	14199	13584	19763	17127.98464	19179.39504	16654.99859	18362.76546	1469.893566	3678.134596
1024	gene-FQ762_05120	S	Function unknown	934.1994901	-0.627891902	0.266684246	-2.354439423	0.018550667	0.055909273	Mono_4_days vs wildtype_4_days	not_rel	654	589	805	712	1218	928	1108	1136	737	1321	1042	1134	1003	1091	588	612	592	892	927	629	564	632	1089	1382	1021	1192	1095	1060	811	818	847	612	1318.128168	1245.172493	1245.192437	1289.520679	574.3578595	725.8974281
3099	gene-FQ762_15495	-	#N/A	5555.04056	-2.368465628	0.891565223	-2.656525365	0.007895051	0.040697461	Mono_4_days vs wildtype_4_days	down_sig	5981	5907	8052	7738	1254	2448	1053	1770	2979	1438	548	671	1686	530	3914	2074	4698	7429	8729	6542	3816	5061	405	589	169	239	751	159	1281	4686	3989	5624	13315.92308	14182.88096	13057.34687	16265.68719	627.5747933	1699.451787
5544	gene-FQ762_27720	-	#N/A	2880.495665	-2.398880103	0.681628464	-3.519336749	0.000432627	0.009685941	Mono_4_days vs wildtype_4_days	down_sig	2008	2215	2480	2415	1174	1285	1036	1210	1505	1192	702	925	1224	901	1787	1299	2001	2842	2739	2284	2285	3827	703	937	572	668	700	624	2032	5813	5635	2838	4095.798484	5160.995321	3732.514875	4662.308167	560.1417694	959.4888743
1027	gene-FQ762_05135	I	Lipid transport and metabolism	1847.819019	0.056389734	0.180364459	0.312643269	0.754551701	0.79926731	Mono_4_days vs wildtype_4_days	not_rel	461	456	507	492	4559	2690	3999	3721	1922	4468	3716	4292	3483	3695	575	1805	411	560	639	435	576	720	4694	5578	4097	4848	4961	4187	2817	1230	1074	1569	924.6143881	933.6954207	791.7158047	872.9124274	2138.485514	2137.50713
5360	gene-FQ762_26800	-	#N/A	4380.378952	-2.399855741	0.757617779	-3.167633873	0.001536849	0.019848052	Mono_4_days vs wildtype_4_days	down_sig	4002	4060	5188	4577	1474	2172	1250	1751	2557	1743	831	1034	1871	889	3424	2057	3593	5244	6432	4040	4197	4656	525	812	440	494	740	468	3337	4869	4738	4670	8206.31826	9709.735159	7768.440162	8994.743541	704.6074794	1599.754567
1029	gene-FQ762_05145	S	Function unknown	295.5684741	0.028913621	0.261975668	0.110367582	0.912117862	NA	Mono_4_days vs wildtype_4_days	NA	75	64	104	74	734	423	583	648	320	796	635	685	574	648	61	261	48	138	101	58	61	132	769	1000	689	860	778	704	465	174	188	226	152.5178055	145.6743358	157.4585723	140.581685	349.4266744	319.5753099
1030	gene-FQ762_05150	E	Amino acid transport and metabolism	425.0254789	0.545703953	0.24382067	2.238136549	0.025212152	NA	Mono_4_days vs wildtype_4_days	NA	146	150	171	182	1417	600	1107	974	354	1052	941	1072	566	1209	142	304	131	179	238	164	107	138	854	1117	1007	1046	877	1182	380	236	210	147	293.5938179	312.3358827	265.6970342	326.4325421	666.5528059	472.8224479
1031	gene-FQ762_05155	E	Amino acid transport and metabolism	633.2719235	-0.529594928	0.24495744	-2.161987521	0.030619138	0.073556659	Mono_4_days vs wildtype_4_days	not_rel	343	320	393	396	936	572	784	753	392	907	725	755	686	835	226	414	249	409	420	313	300	427	784	968	792	889	785	830	835	904	843	863	733.857077	798.1042512	598.9495774	820.6069834	454.8180754	403.7783801
1032	gene-FQ762_05160	T	Signal transduction mechanisms	395.8651042	-0.180869826	0.146220209	-1.236968729	0.216098692	NA	Mono_4_days vs wildtype_4_days	NA	116	106	127	101	821	459	712	643	405	868	601	752	689	679	129	418	83	146	125	79	150	209	825	915	644	894	837	760	705	469	452	488	235.3709655	236.411845	193.3837282	189.3628375	390.0201868	350.0170146
1033	gene-FQ762_05165	Q	Secondary metabolites biosynthesis, transport and catabolism	1378.510537	0.486137506	0.578550138	0.840268585	0.400757811	0.500340418	Mono_4_days vs wildtype_4_days	not_rel	57	58	95	84	4394	2406	3912	3693	1755	4316	3832	4184	3331	3812	116	1532	66	67	71	50	89	232	4522	5447	4202	5058	4939	4533	2578	230	182	752	114.3040091	118.6335296	148.3960996	148.9310886	2060.713965	1912.848618
1034	gene-FQ762_05170	V	Defense mechanisms	249.3591746	0.768665922	0.761596107	1.009282893	0.312838982	NA	Mono_4_days vs wildtype_4_days	NA	12	9	12	9	906	494	857	731	278	923	748	917	485	746	15	236	17	9	4	13	5	24	799	1027	886	924	924	945	317	12	8	101	24.21034487	19.16231908	18.52324576	16.3747999	427.6918011	385.0809799
1035	gene-FQ762_05175	-	#N/A	102.1649447	0.600561315	0.730175861	0.822488591	0.410798877	NA	Mono_4_days vs wildtype_4_days	NA	5	1	4	2	333	161	305	328	142	366	321	320	301	276	8	114	2	5	6	0	2	14	343	465	298	441	410	356	226	11	6	61	11.13185344	2.401029451	6.486511113	4.204106278	166.6526365	111.7695007
1036	gene-FQ762_05180	K	Transcription	285.1729968	0.468783037	0.259836768	1.804144348	0.071208681	NA	Mono_4_days vs wildtype_4_days	NA	67	76	76	82	859	441	712	637	275	734	564	730	480	908	80	247	70	93	103	84	55	84	648	836	773	869	680	859	333	136	134	170	135.3879944	163.8834429	116.8826373	150.4212499	406.2506366	341.698567
1037	gene-FQ762_05185	S	Function unknown	255.7828339	0.235199737	0.395456085	0.59475564	0.552006824	NA	Mono_4_days vs wildtype_4_days	NA	38	40	53	56	562	408	580	603	377	744	602	626	624	584	50	323	42	53	42	41	36	52	809	841	587	862	925	709	484	85	84	160	76.91757128	87.38777338	81.19461883	103.5828598	266.2892621	314.1750041
1038	gene-FQ762_05190	S	Function unknown	503.1957328	0.443766281	0.463270755	0.957898328	0.338114029	NA	Mono_4_days vs wildtype_4_days	NA	94	66	94	67	1578	832	1364	1251	573	1526	1309	1574	1099	1445	86	475	62	110	98	72	57	93	1580	1833	1475	1664	1648	1585	765	80	92	245	189.2977715	138.7599478	145.6388868	120.913756	743.44573	652.5592518
1039	gene-FQ762_05195	S	Function unknown	162.6685218	0.433765317	0.413726899	1.048433926	0.29443873	NA	Mono_4_days vs wildtype_4_days	NA	29	40	48	25	482	290	456	371	171	433	433	447	363	503	22	131	38	60	40	31	28	34	480	571	472	559	500	495	207	45	30	76	59.46607435	95.66241536	71.87454274	49.1301264	230.4076018	213.595223
1040	gene-FQ762_05200	E	Amino acid transport and metabolism	423.7228259	-0.675608233	0.316491553	-2.134680142	0.032787146	NA	Mono_4_days vs wildtype_4_days	NA	387	370	572	456	453	317	415	389	283	402	288	371	353	337	230	232	410	572	606	433	267	194	374	385	346	417	381	345	243	160	169	140	810.862512	920.3704841	857.1649091	932.2858015	218.3756429	227.022939
1041	gene-FQ762_05205	GK	Carbohydrate transport and metabolism	2168.769183	-0.781688466	0.304887814	-2.563856051	0.010351647	0.044899848	Mono_4_days vs wildtype_4_days	not_rel	1602	1625	2343	1959	2302	1993	1969	2325	1930	2712	1972	2128	2625	1852	1646	1647	1574	2412	2537	1736	1412	1231	2355	2873	1925	2484	2860	2078	1933	1283	1387	1287	3219.833968	3372.322111	3644.143181	3506.051474	1082.251776	1573.151806
1042	gene-FQ762_05210	L	Replication, recombination and repair	315.4770294	0.493427129	0.529886124	0.93119466	0.35175288	NA	Mono_4_days vs wildtype_4_days	NA	45	39	70	54	1055	515	795	821	406	997	868	923	746	818	52	333	53	70	52	42	46	45	957	1133	887	1046	1054	995	531	25	29	162	90.93902304	84.13459256	107.6361949	99.09016758	498.986472	398.9420936
1043	gene-FQ762_05215	J	Translation, ribosomal structure and biogenesis	1751.623852	-0.313742877	0.270232062	-1.161012776	0.245636704	0.348773711	Mono_4_days vs wildtype_4_days	not_rel	1582	1520	2110	1668	2119	1731	2060	2085	1223	2048	1651	1941	1460	1914	1214	1041	1299	1972	2402	1602	835	892	1627	2137	1833	1966	1624	1907	1141	960	1024	1040	3179.829448	3155.664169	3281.365389	2986.005289	996.2825529	1366.079103
1044	gene-FQ762_05220	M	Cell wall/membrane/envelope biogenesis	286.706179	0.142147916	0.326091053	0.435914799	0.662898548	NA	Mono_4_days vs wildtype_4_days	NA	57	56	113	77	749	454	652	612	387	793	674	729	651	676	72	367	43	60	72	70	40	106	872	1025	671	999	936	750	447	97	68	183	119.2966838	139.2181732	169.0478062	157.1988088	360.5853719	325.834673
1045	gene-FQ762_05225	K	Transcription	614.9164714	0.006838839	0.098443945	0.069469375	0.944616009	NA	Mono_4_days vs wildtype_4_days	NA	339	336	351	330	1319	757	1084	1117	586	1289	1027	1287	850	1115	232	502	264	404	388	319	203	272	1228	1357	1170	1398	1292	1236	655	336	341	363	683.6551625	713.2441608	542.2796086	599.2554163	622.3859932	590.9459421
1046	gene-FQ762_05230	S	Function unknown	541.7903857	0.39961726	0.6127278	0.652193779	0.514276172	NA	Mono_4_days vs wildtype_4_days	NA	11	25	44	12	1688	1029	1449	1501	690	1777	1555	1729	1309	1541	55	609	17	38	33	9	21	140	1841	2288	1711	1953	1919	1808	844	75	73	250	22.1461553	52.46191478	68.20914711	21.63082246	795.0452703	807.8094787
1047	gene-FQ762_05235	P	Inorganic ion transport and metabolism	86.08331912	0.788832731	0.682420788	1.155933034	0.247708549	NA	Mono_4_days vs wildtype_4_days	NA	6	2	7	5	295	163	276	233	78	253	225	311	171	297	13	84	1	2	11	3	2	10	267	351	285	345	331	303	132	5	11	68	13.30701998	4.079300608	12.15429973	9.994814175	157.4793656	114.475035
1048	gene-FQ762_05240	P	Inorganic ion transport and metabolism	1108.900506	0.640256231	0.608186866	1.05272946	0.292465003	0.398807132	Mono_4_days vs wildtype_4_days	not_rel	72	69	115	75	3802	2095	3344	3112	1210	3646	3186	3702	2363	3402	134	1023	55	122	142	89	80	128	3465	4396	3539	4254	3764	3687	1670	80	89	537	144.4211227	141.3619748	179.5505202	133.1143117	1783.571262	1664.248752
1049	gene-FQ762_05245	I	Lipid transport and metabolism	463.9124683	0.297220427	0.628298243	0.473056276	0.63617303	NA	Mono_4_days vs wildtype_4_days	NA	36	14	45	28	1171	783	1079	1109	625	1477	1131	1269	1326	1000	42	643	14	40	18	26	20	68	1582	1828	1289	1646	1735	1266	1067	106	72	534	72.6969382	30.01305398	69.32273823	51.16840598	553.3500736	608.369905
1050	gene-FQ762_05250	M	Cell wall/membrane/envelope biogenesis	163.6345289	0.320259508	0.282209872	1.134827444	0.256447625	NA	Mono_4_days vs wildtype_4_days	NA	34	32	35	31	376	202	373	311	145	359	263	373	245	342	36	126	27	20	27	18	32	46	328	436	376	427	361	388	405	153	135	431	69.24324385	73.72778617	52.82743522	59.37125064	179.2140121	151.6799948
1051	gene-FQ762_05255	K	Transcription	555.6157699	0.608105964	0.781472942	0.778153576	0.436478481	NA	Mono_4_days vs wildtype_4_days	NA	13	18	22	18	1898	1027	1715	1622	660	1917	1562	1905	1377	1725	41	628	15	34	20	23	7	70	1872	2357	1781	2037	1990	1870	912	20	15	245	26.13694654	37.43376231	34.19587117	32.25869202	892.629952	809.809418
1052	gene-FQ762_05260	P	Inorganic ion transport and metabolism	261.5711483	0.393850943	0.21733534	1.81218086	0.069958255	NA	Mono_4_days vs wildtype_4_days	NA	176	159	233	165	726	342	657	483	210	495	434	538	281	603	62	144	130	226	203	155	87	78	491	607	621	516	506	585	223	65	63	92	356.1057011	346.1885894	357.3019147	304.5579925	343.8407072	263.7693901
1053	gene-FQ762_05265	V	Defense mechanisms	397.6814626	0.384808782	0.332239064	1.158228587	0.246770765	NA	Mono_4_days vs wildtype_4_days	NA	143	140	171	176	1231	627	1008	1011	366	1061	910	1056	572	1017	121	280	129	222	194	130	146	101	928	1238	1089	1140	946	1157	389	46	34	123	287.6403284	292.0408917	265.5543815	316.0387217	579.2319322	493.6606921
1054	gene-FQ762_05270	QT	Secondary metabolites biosynthesis, transport and catabolism	458.7094293	0.243471285	0.768657698	0.316748646	0.751434334	NA	Mono_4_days vs wildtype_4_days	NA	19	10	33	29	1197	871	1126	1108	680	1400	1210	1384	1294	1107	44	642	12	19	26	15	15	68	1741	2021	1307	1730	1938	1366	999	12	14	286	38.38105405	21.51244695	50.7863102	53.11536047	565.8846217	675.6349921
1055	gene-FQ762_05275	QT	Secondary metabolites biosynthesis, transport and catabolism	274.6447209	0.438907379	0.898026737	0.48874645	0.625021214	NA	Mono_4_days vs wildtype_4_days	NA	6	6	5	15	832	522	733	772	425	908	768	816	794	741	16	389	4	9	8	1	4	33	1006	1253	870	981	1129	902	613	5	2	146	12.24017276	14.0331047	7.515998132	29.05312245	397.1378194	389.0041445
1056	gene-FQ762_05280	E	Amino acid transport and metabolism	911.4660482	-0.206846553	0.112424967	-1.83986314	0.065788333	0.124093205	Mono_4_days vs wildtype_4_days	not_rel	448	420	584	526	1928	1096	1624	1590	801	1869	1543	1741	1359	1651	390	662	392	544	642	465	451	448	1794	2252	1673	1981	1802	1807	883	537	519	421	900.5621418	872.4607254	908.0522107	941.9789017	906.5674425	864.7019135
1057	gene-FQ762_05285	G	Carbohydrate transport and metabolism	834.2413581	0.657700057	0.492939258	1.334241583	0.182124696	0.276671401	Mono_4_days vs wildtype_4_days	not_rel	107	119	174	153	3018	1440	2548	2324	927	2543	2113	2663	1651	2698	180	786	111	161	185	144	103	195	2226	2988	2580	2650	2555	2707	1026	72	49	324	214.6239749	243.7848364	271.672182	271.5435374	1415.772649	1143.953965
1058	gene-FQ762_05290	G	Carbohydrate transport and metabolism	384.2399325	0.8815673	0.551834684	1.597520644	0.1101497	NA	Mono_4_days vs wildtype_4_days	NA	30	41	59	36	1635	644	1477	1219	381	1171	1022	1351	667	1440	108	280	37	29	55	24	76	45	1008	1379	1411	1282	1013	1473	444	18	19	92	60.29157059	85.04096747	91.77913633	64.40758674	768.6031418	508.4676175
1059	gene-FQ762_05295	G	Carbohydrate transport and metabolism	137.161813	0.697406434	0.461298935	1.511831876	0.130576638	NA	Mono_4_days vs wildtype_4_days	NA	17	26	25	32	540	229	448	438	127	383	346	432	235	477	31	101	26	24	17	11	18	35	386	485	462	455	358	543	141	11	17	45	34.21940278	54.49206358	38.76956544	57.63578479	254.2869568	179.8849123
1060	gene-FQ762_05300	G	Carbohydrate transport and metabolism	188.7520192	0.552714782	0.381629727	1.448301176	0.147532839	NA	Mono_4_days vs wildtype_4_days	NA	68	43	65	71	654	313	502	473	154	554	515	581	259	585	27	122	41	100	65	51	42	42	461	612	530	521	464	595	200	33	51	74	137.0530817	90.90393411	100.5434887	128.589843	308.3990477	244.8339386
1061	gene-FQ762_05305	G	Carbohydrate transport and metabolism	442.880766	0.749628216	0.532007703	1.409055191	0.158818849	NA	Mono_4_days vs wildtype_4_days	NA	54	59	78	55	1648	735	1482	1228	479	1392	1158	1522	890	1533	78	304	56	98	88	49	36	60	1200	1701	1489	1481	1350	1632	513	39	43	154	108.480294	122.0513987	121.4310645	98.2317877	774.370066	581.0779406
1062	gene-FQ762_05310	GK	Carbohydrate transport and metabolism	928.9982674	0.051504033	0.1960825	0.26266512	0.792808703	0.828945843	Mono_4_days vs wildtype_4_days	not_rel	528	482	639	612	1892	1218	1626	1702	929	1918	1494	1765	1541	1589	378	826	490	695	716	452	328	264	1939	2345	1677	2036	2261	1767	1124	255	245	489	1061.206026	1000.205087	993.880144	1095.250721	889.4847515	961.451148
1063	gene-FQ762_05315	G	Carbohydrate transport and metabolism	607.8713894	0.861311461	0.705890223	1.220177632	0.222397544	NA	Mono_4_days vs wildtype_4_days	NA	17	24	23	9	2547	1197	2150	1850	548	2123	1845	2216	1204	2306	46	537	16	27	23	15	7	122	1734	2433	2195	2238	1848	2361	745	48	32	183	34.12722531	49.42460424	35.85472134	16.02744746	1195.886845	948.4425626
1064	gene-FQ762_05320	G	Carbohydrate transport and metabolism	958.8095066	0.761218875	0.837680383	0.908722337	0.36349671	0.466690895	Mono_4_days vs wildtype_4_days	not_rel	32	14	16	18	3580	1870	3001	2892	1173	3190	2852	3412	2100	3344	55	877	22	19	22	20	13	120	2970	3877	3434	3647	3453	3697	1391	16	13	348	64.19943975	28.71686079	24.97192965	31.9725378	1679.775299	1484.61667
1065	gene-FQ762_05325	G	Carbohydrate transport and metabolism	150.7499103	0.995385328	0.631034925	1.57738548	0.114706854	NA	Mono_4_days vs wildtype_4_days	NA	8	7	14	8	664	291	545	439	144	521	421	593	270	645	18	128	11	18	1	10	9	16	394	559	529	498	430	615	142	13	14	56	16.11266907	14.7305097	21.68501592	14.44597543	312.8781975	228.1368047
1066	gene-FQ762_05330	G	Carbohydrate transport and metabolism	161.3357168	1.051943203	0.626869965	1.678088378	0.093329847	NA	Mono_4_days vs wildtype_4_days	NA	15	9	8	12	707	326	532	553	162	522	461	658	365	585	21	110	7	14	10	8	8	26	407	568	540	530	483	604	199	9	7	71	30.20005434	18.89248586	12.40046935	21.63538334	333.0138727	255.8833547
1067	gene-FQ762_05335	G	Carbohydrate transport and metabolism	494.5780474	0.721330378	0.825813874	0.873478154	0.382402509	NA	Mono_4_days vs wildtype_4_days	NA	13	7	11	18	1866	897	1654	1568	608	1643	1386	1565	1111	1652	25	505	10	13	18	5	7	64	1629	2063	1691	1831	1831	1733	777	8	13	220	26.11708722	14.4859045	17.1230533	32.15608918	876.8580532	709.0257154
1068	gene-FQ762_05340	K	Transcription	473.55198	0.732061235	0.480033983	1.525019606	0.127254208	NA	Mono_4_days vs wildtype_4_days	NA	68	62	80	84	1782	838	1438	1408	490	1511	1288	1535	877	1483	59	337	74	81	98	62	48	86	1336	1692	1567	1615	1393	1577	633	74	79	164	136.8226657	129.5982461	124.1602295	151.0360857	838.7816877	659.1243363
1069	gene-FQ762_05345	EGP	Amino acid transport and metabolism	688.2001831	0.190751624	0.383729095	0.497099716	0.619118735	0.6849789	Mono_4_days vs wildtype_4_days	not_rel	137	114	136	140	2041	1155	1731	1513	746	1992	1638	1917	1643	1665	200	791	110	144	123	102	213	190	1979	2494	1868	2186	2271	1945	1066	113	77	313	275.4317491	237.0161469	211.4097175	250.8570291	959.839631	910.861629
1070	gene-FQ762_05350	I	Lipid transport and metabolism	516.4108712	0.007237941	0.150393585	0.048126664	0.961615296	NA	Mono_4_days vs wildtype_4_days	NA	195	172	250	207	1088	664	935	944	463	1226	897	1060	856	903	175	439	165	271	245	178	166	173	1116	1363	1096	1216	1207	1091	815	333	332	583	393.4751808	366.5719181	385.791638	376.8561647	513.688427	517.3569683
1071	gene-FQ762_05355	K	Transcription	181.0941468	0.266334645	0.192019791	1.387016641	0.165436689	NA	Mono_4_days vs wildtype_4_days	NA	94	63	121	99	421	258	319	291	138	349	307	324	247	285	85	138	69	102	127	90	59	76	249	368	280	389	305	283	218	194	170	126	191.0779397	142.9406599	183.3830195	187.6982154	200.3662786	195.2007363
1072	gene-FQ762_05360	-	#N/A	46.52722688	-0.085091431	0.291393214	-0.29201583	0.770274521	NA	Mono_4_days vs wildtype_4_days	NA	13	8	15	10	85	75	83	113	60	156	89	112	98	88	5	50	8	17	16	9	12	13	139	168	99	145	159	108	89	31	25	38	28.94281893	19.2082356	24.32441667	21.02053139	42.53896127	52.06653758
1073	gene-FQ762_05365	T	Signal transduction mechanisms	251.5946	0.374383517	0.172440133	2.17109272	0.029924164	NA	Mono_4_days vs wildtype_4_days	NA	126	109	160	134	642	327	567	540	231	563	512	562	339	568	90	155	83	151	194	97	88	79	444	562	511	608	469	568	253	143	134	129	254.5447095	234.5962383	246.2043382	245.5036664	303.5300571	253.5988233
1074	gene-FQ762_05370	T	Signal transduction mechanisms	903.5234805	-0.021171162	0.195125915	-0.1085	0.91359908	0.929125764	Mono_4_days vs wildtype_4_days	not_rel	307	275	411	291	2116	1261	1765	1800	990	2179	1770	2046	1818	1823	338	930	263	371	407	277	304	341	2200	2787	1893	2315	2416	1961	1413	356	347	571	617.0123991	570.568785	639.2854471	520.7293554	994.7682477	995.4694037
1075	gene-FQ762_05375	T	Signal transduction mechanisms	239.78521	-0.316381521	0.235607848	-1.342830993	0.179326705	NA	Mono_4_days vs wildtype_4_days	NA	109	93	140	127	345	310	304	363	313	491	324	408	580	235	107	318	86	145	133	128	100	141	499	538	282	505	659	306	459	130	117	220	234.9335272	180.7154933	243.7446688	245.923934	186.9793175	220.5414346
1076	gene-FQ762_05380	C	Energy production and conversion	3149.225305	-0.874797311	0.383079253	-2.283593551	0.022395429	0.061036784	Mono_4_days vs wildtype_4_days	not_rel	2973	2921	3710	3273	2676	2429	2392	2662	2090	2636	2035	2355	2303	2157	2005	1708	2682	4134	4269	3118	1932	1809	2159	2759	2120	2333	2383	2117	2246	2705	2719	2361	5974.690768	6057.309015	5771.576669	5854.886108	1257.92415	1918.016709
1077	gene-FQ762_05385	E	Amino acid transport and metabolism	2159.037203	-0.537612412	0.314185094	-1.711132776	0.087056605	0.153267307	Mono_4_days vs wildtype_4_days	not_rel	2004	1821	2429	2188	2288	1819	2144	2273	1284	2170	1758	2047	1712	1925	1220	1031	1661	2441	2560	1897	1050	1233	1810	2298	1913	1977	1776	1973	1675	2182	2110	1539	4026.126138	3768.868269	3780.943048	3909.062092	1075.183607	1437.72505
1078	gene-FQ762_05390	C	Energy production and conversion	965.1472283	-0.072563668	0.126608671	-0.573133476	0.566554322	0.641080515	Mono_4_days vs wildtype_4_days	not_rel	473	543	730	586	1793	1139	1628	1516	914	1712	1483	1517	1399	1489	580	891	492	747	720	595	375	407	1751	1927	1632	1770	1821	1709	985	538	598	495	951.5956073	1134.033169	1133.257653	1053.061299	843.8374724	896.2603923
1079	gene-FQ762_05395	-	#N/A	107.4506778	0.666447374	0.381903718	1.74506647	0.080973299	NA	Mono_4_days vs wildtype_4_days	NA	21	10	24	30	305	170	260	254	139	320	269	293	202	271	22	97	24	20	26	26	16	24	217	342	206	325	280	247	152	39	69	92	42.04687004	17.73132562	39.22134361	52.92264898	164.4059334	124.5815226
1080	gene-FQ762_05400	GK	Carbohydrate transport and metabolism	648.6320017	0.460151592	0.375462364	1.225559833	0.220364361	0.320720637	Mono_4_days vs wildtype_4_days	not_rel	143	148	196	161	1857	1140	1670	1480	746	1829	1523	1822	1431	1552	161	623	152	209	191	142	93	140	1809	2140	1742	2080	1955	1762	916	130	137	350	287.8724418	310.3766962	303.8981718	290.0948382	874.5531075	895.2281806
1081	gene-FQ762_05405	K	Transcription	1261.748478	-0.313889285	0.195999771	-1.601477816	0.10927113	0.183406705	Mono_4_days vs wildtype_4_days	not_rel	900	882	1189	954	1862	1138	1686	1682	917	1803	1440	1697	1308	1553	643	754	807	1084	1189	791	611	664	1412	1884	1550	1785	1546	1585	1282	1218	1040	1210	1810.580441	1841.57453	1845.945609	1714.102212	876.275918	895.5799819
1082	gene-FQ762_05410	-	#N/A	503.4353434	0.210221671	0.143774627	1.462161127	0.143697061	NA	Mono_4_days vs wildtype_4_days	NA	218	211	272	208	1129	709	1065	987	502	1057	927	1033	737	1008	185	426	200	265	333	184	123	198	962	1348	1050	1175	1070	990	581	339	298	367	439.3454914	445.855374	420.7935137	376.6013732	532.3489837	554.7171251
1083	gene-FQ762_05415	G	Carbohydrate transport and metabolism	683.3469656	0.459849035	0.290455641	1.583198846	0.113376149	0.188762146	Mono_4_days vs wildtype_4_days	not_rel	224	164	262	200	2156	1082	1776	1562	665	1836	1517	1795	1125	1758	180	517	177	234	244	226	139	217	1665	2030	1811	1886	1683	1774	883	220	180	561	450.1123959	339.8471756	407.6745351	357.604792	1013.364251	854.6815041
1084	gene-FQ762_05420	C	Energy production and conversion	4531.410126	-1.316110721	0.571079934	-2.304599832	0.021188995	0.059493858	Mono_4_days vs wildtype_4_days	not_rel	4942	4989	6693	5764	2510	2918	2286	2653	2514	2361	1453	1753	2682	1719	3759	2550	4946	7339	7422	5184	3468	2431	1700	2146	1444	1701	1913	1483	1644	2997	2974	1953	9948.009052	10457.77576	10378.92073	10382.65775	1181.992753	2291.987733
1085	gene-FQ762_05425	C	Energy production and conversion	5145.69072	-1.368049606	0.684332184	-1.999101661	0.045597355	0.095230896	Mono_4_days vs wildtype_4_days	not_rel	6498	5961	8633	7262	2027	2962	1843	2585	2333	1725	1017	1239	2066	1209	4034	2169	5732	8333	8677	6674	3405	2558	966	1314	788	810	1124	814	1612	4078	3918	2471	13103.0972	12643.16506	13340.84947	13180.21347	956.3354994	2313.188673
1086	gene-FQ762_05430	S	Function unknown	875.8440585	-0.261485163	0.226408731	-1.154925263	0.248121033	0.351220501	Mono_4_days vs wildtype_4_days	not_rel	664	753	864	722	1173	964	1087	1167	778	1286	876	1068	961	942	596	652	623	968	1097	761	478	373	971	1258	953	1157	1206	951	700	356	316	513	1347.793119	1685.739099	1314.273957	1356.794351	557.4430196	733.9186411
1087	gene-FQ762_05435	CO	Energy production and conversion	484.422072	0.075091527	0.260998168	0.287709019	0.773569485	NA	Mono_4_days vs wildtype_4_days	NA	209	191	288	196	1042	632	970	860	496	1014	961	996	737	876	164	402	172	256	254	188	159	153	1077	1275	1023	1193	1016	1018	712	167	148	820	430.9841674	465.1887747	430.4896271	391.2079819	499.4688935	461.1303421
1088	gene-FQ762_05440	I	Lipid transport and metabolism	4114.56973	-1.578806106	0.733593649	-2.152153454	0.03138527	0.074648491	Mono_4_days vs wildtype_4_days	not_rel	4182	4153	5862	4637	1566	2400	1479	1981	2328	1723	811	1075	1495	784	3300	1763	4059	5960	6272	4456	2882	2783	519	870	500	516	700	482	2319	4825	5027	3736	8440.253332	8863.123433	9042.491717	8449.330812	739.4785029	1868.752509
1089	gene-FQ762_05445	E	Amino acid transport and metabolism	601.1150359	-1.049756721	0.525603597	-1.997240367	0.045799078	NA	Mono_4_days vs wildtype_4_days	NA	539	456	785	556	572	479	552	546	339	519	347	474	389	436	459	283	437	635	689	467	447	537	304	446	414	375	362	372	265	748	701	293	1090.653759	993.4927697	1203.559505	1026.713464	270.9339738	369.31715
601	gene-FQ762_03005	-	#N/A	12824.95704	-2.442906701	0.740555137	-3.298750598	0.000971162	0.015131796	Mono_4_days vs wildtype_4_days	down_sig	12373	11953	15448	14062	5093	7509	4454	6353	12592	8296	3691	4099	10018	3687	17180	10981	11679	16953	18464	12995	19921	12132	3123	4453	1612	2327	3657	1848	3752	4836	4556	4628	24923.86645	25177.70856	23921.0695	25408.13122	2400.209478	5884.112248
600	gene-FQ762_03000	-	#N/A	6849.655206	-2.655513565	0.791648834	-3.354408486	0.000795349	0.013458993	Mono_4_days vs wildtype_4_days	down_sig	7007	6455	8359	7833	2060	3445	1866	2826	5259	3020	1276	1564	4171	1521	7790	4763	5813	9054	9734	6790	9822	6202	1022	1528	422	571	1059	449	2283	3193	2751	2793	15566.34272	15543.62176	13476.55807	16447.94038	1028.543075	2394.62027
5557	gene-FQ762_27785	-	#N/A	4514.567058	-2.71184647	0.514140787	-5.274521175	1.33103E-07	4.22756E-05	Mono_4_days vs wildtype_4_days	down_sig	196	145	277	200	875	473	697	800	418	778	694	731	683	718	248	384	158	330	276	239	1061	3376	705	1017	667	786	778	736	13518	21832	20900	21913	396.7683577	317.0194136	424.2729547	370.1050225	414.6376799	364.1071903
1093	gene-FQ762_05465	C	Energy production and conversion	416.7861411	-0.174271461	0.270825357	-0.643482809	0.519910866	NA	Mono_4_days vs wildtype_4_days	NA	327	281	382	274	828	444	650	603	300	623	500	577	347	702	214	199	233	370	377	298	231	244	423	691	617	582	459	656	306	350	326	243	660.4056286	603.1566098	588.2618146	501.1269237	391.307961	344.7713335
1094	gene-FQ762_05470	K	Transcription	498.6703388	-0.26721846	0.300407458	-0.88952006	0.373723647	NA	Mono_4_days vs wildtype_4_days	NA	408	384	560	454	701	556	633	592	364	622	521	543	381	574	281	296	352	562	565	432	263	269	484	582	552	614	500	561	304	371	368	234	827.0228486	850.1124003	854.5278659	847.1373826	332.701002	425.4376789
1095	gene-FQ762_05475	E	Amino acid transport and metabolism	145.5385788	0.430822228	0.195302599	2.205921633	0.027389487	NA	Mono_4_days vs wildtype_4_days	NA	80	55	99	76	423	189	302	300	128	326	252	324	202	296	42	96	76	113	127	68	51	70	196	285	306	304	281	303	139	52	79	57	164.3829091	132.6667279	148.004907	150.3543374	202.4162408	138.6480467
1096	gene-FQ762_05480	S	Function unknown	509.3785141	0.323237171	0.25488036	1.268191751	0.204729482	NA	Mono_4_days vs wildtype_4_days	NA	163	203	197	184	1384	751	1254	1178	518	1339	1120	1227	938	1170	142	435	191	272	265	205	132	150	1198	1587	1264	1376	1317	1223	550	124	114	222	328.435586	428.3863254	304.8860672	332.861127	652.4452531	587.959497
1097	gene-FQ762_05485	K	Transcription	533.1054545	-0.187463979	0.134292059	-1.395942403	0.16273184	NA	Mono_4_days vs wildtype_4_days	NA	312	300	381	355	1055	669	872	826	425	924	799	921	649	890	296	362	280	388	434	293	282	282	889	1039	913	1086	937	989	463	268	300	304	631.6887757	656.8519701	583.288255	657.5863159	500.0229077	514.6202783
1098	gene-FQ762_05490	-	#N/A	525.9632367	0.434543457	0.43529478	0.998273991	0.318146516	NA	Mono_4_days vs wildtype_4_days	NA	81	97	105	105	1749	874	1462	1373	618	1595	1347	1473	1092	1405	120	560	54	118	91	93	78	146	1576	1893	1548	1689	1710	1509	745	60	65	250	162.9863597	202.8112903	162.947718	188.8266872	823.283857	687.3522708
1099	gene-FQ762_05495	-	#N/A	67.60494904	0.251945333	0.273569038	0.920957044	0.357072854	NA	Mono_4_days vs wildtype_4_days	NA	25	13	31	24	156	100	133	166	86	166	138	155	148	108	34	69	12	34	28	36	24	23	145	202	132	159	164	147	79	22	32	19	50.05579767	23.0507233	50.66090216	42.33811919	84.08959217	73.2832486
1100	gene-FQ762_05500	S	Function unknown	239.4465011	0.597718414	0.261745635	2.28358503	0.02239593	NA	Mono_4_days vs wildtype_4_days	NA	131	141	140	115	778	338	590	506	138	475	435	599	241	626	85	122	128	196	198	105	77	96	317	538	545	445	447	622	148	82	121	88	263.8831735	297.0013308	216.7885636	207.7894389	366.6528518	264.8594939
1101	gene-FQ762_05505	K	Transcription	422.8263353	-0.066206723	0.142414134	-0.464888707	0.642011158	NA	Mono_4_days vs wildtype_4_days	NA	275	227	313	290	815	549	693	729	407	829	678	780	633	671	244	324	196	330	375	195	150	159	855	1022	702	848	867	689	425	158	209	180	556.830417	497.3900088	479.0842229	537.4581544	386.3245588	422.1645577
1102	gene-FQ762_05510	K	Transcription	1080.434635	0.360859216	0.684331493	0.527316394	0.597973891	0.666585906	Mono_4_days vs wildtype_4_days	not_rel	94	79	106	112	3000	1843	2746	2556	1600	3342	2922	2886	3078	2517	180	1589	95	131	89	83	78	231	3417	4055	2862	3671	4028	2860	2346	36	34	751	188.6803364	162.5619624	165.2820638	199.3514995	1408.395902	1460.867931
1103	gene-FQ762_05515	S	Function unknown	503.0878954	-0.045797276	0.328008008	-0.139622433	0.888958315	NA	Mono_4_days vs wildtype_4_days	NA	18	14	17	21	1344	798	1165	1146	589	1291	1162	1226	1105	1256	77	579	15	20	13	12	107	334	1499	1749	1278	1607	1593	1388	980	314	242	638	36.44358321	30.65309194	26.02598513	38.89947221	636.9960075	613.8519912
1104	gene-FQ762_05520	O	Posttranslational modification, protein turnover, chaperones	1327.196955	-0.807294009	0.291683043	-2.767709774	0.00564517	0.034728918	Mono_4_days vs wildtype_4_days	not_rel	748	713	909	777	1592	1255	1355	1431	1057	1677	1275	1416	1366	1250	781	957	826	1146	1154	753	942	821	1499	1937	1379	1622	1730	1381	1545	1706	1649	1397	1505.976043	1496.704713	1409.003329	1400.891071	749.8699934	985.0724238
1105	gene-FQ762_05525	O	Posttranslational modification, protein turnover, chaperones	19.85546939	-1.104855356	0.555066131	-1.990493193	0.046536633	NA	Mono_4_days vs wildtype_4_days	NA	4	3	11	2	11	21	10	29	26	33	11	17	35	17	16	22	4	5	9	10	17	14	31	27	15	30	47	15	33	32	25	36	7.748186193	5.087192994	16.42373938	3.183450464	5.039906631	17.43782708
1106	gene-FQ762_05530	I	Lipid transport and metabolism	607.8196361	-0.333054632	0.170186499	-1.956997965	0.050347708	NA	Mono_4_days vs wildtype_4_days	NA	383	350	477	393	1053	646	958	871	543	1031	856	900	680	936	322	440	319	505	529	344	372	314	875	1099	930	1014	938	879	581	442	413	389	773.6287099	752.5866695	734.1884822	719.591288	497.78384	501.2102232
1107	gene-FQ762_05535	S	Function unknown	484.0155386	0.160704862	0.161783785	0.993331085	0.320548633	NA	Mono_4_days vs wildtype_4_days	NA	230	214	278	264	1207	675	1110	969	403	1015	879	1044	623	1083	148	328	187	272	266	187	156	200	1035	1305	1035	1138	966	1094	520	302	226	281	464.4806427	458.9618175	428.209081	482.5729661	570.399016	524.3534403
1108	gene-FQ762_05540	K	Transcription	541.7489757	-0.23247112	0.153682448	-1.512671892	0.130363023	NA	Mono_4_days vs wildtype_4_days	NA	289	255	405	383	1010	591	841	830	429	927	711	826	612	800	233	358	251	386	529	355	250	320	824	1015	819	940	788	822	602	467	443	406	583.4898716	546.0015965	624.1410783	699.3897979	477.1772484	459.4534614
1109	gene-FQ762_05545	S	Function unknown	556.9888576	0.107360729	0.280079438	0.383322422	0.701480716	NA	Mono_4_days vs wildtype_4_days	NA	110	90	145	149	1578	735	1384	993	433	1121	1147	1223	806	1395	121	390	86	147	172	82	129	384	1134	1470	1197	1291	1052	1367	842	438	449	1126	220.9033994	185.773798	225.8841055	265.7431139	741.2057544	581.7062696
1110	gene-FQ762_05550	S	Function unknown	246.2577674	0.511946373	0.392998947	1.302666018	0.192688808	NA	Mono_4_days vs wildtype_4_days	NA	45	62	80	58	831	379	724	586	221	699	668	719	420	796	47	189	55	68	59	46	24	78	664	830	714	780	693	771	303	71	57	110	90.92551921	133.6307028	123.0514894	106.3613696	392.9767728	293.7271056
1111	gene-FQ762_05555	-	#N/A	307.5517921	0.209016316	0.261256939	0.800041205	0.423686924	NA	Mono_4_days vs wildtype_4_days	NA	109	88	157	128	760	467	644	583	419	684	603	658	592	625	103	358	87	133	133	99	66	94	776	879	706	834	927	704	486	93	77	242	221.9278318	202.4132394	237.096463	244.8924635	362.2045818	350.9904413
1112	gene-FQ762_05560	K	Transcription	592.3130477	-0.160914062	0.258626305	-0.62218753	0.533818565	NA	Mono_4_days vs wildtype_4_days	NA	494	380	631	529	859	625	738	715	419	706	560	660	509	766	375	337	391	589	638	498	243	289	626	744	657	765	617	688	444	433	390	491	1022.529141	932.3489135	942.2045816	1063.826961	412.6937949	453.701237
1113	gene-FQ762_05565	C	Energy production and conversion	559.6829333	0.692284604	0.473963836	1.46062748	0.144117701	NA	Mono_4_days vs wildtype_4_days	NA	161	136	217	169	1913	895	1700	1535	540	1542	1459	1613	1008	1662	110	437	110	222	209	126	57	105	1451	1957	1713	1731	1602	1790	625	58	47	160	323.8357371	283.6331794	337.0125387	303.4251401	900.1053131	704.7448925
1114	gene-FQ762_05570	G	Carbohydrate transport and metabolism	164.8737289	0.871191662	0.604471111	1.44124615	0.149515155	NA	Mono_4_days vs wildtype_4_days	NA	24	8	14	17	712	279	662	436	132	594	521	567	281	663	15	131	12	10	23	16	7	29	424	671	598	592	464	677	147	23	12	29	48.38783954	16.94973866	21.64138799	30.83317898	335.8625809	218.003857
1115	gene-FQ762_05575	K	Transcription	544.7942506	0.223089491	0.336477859	0.663013881	0.507321664	NA	Mono_4_days vs wildtype_4_days	NA	149	142	195	155	1365	798	1302	1197	661	1362	1215	1255	1172	1146	124	571	143	193	205	139	99	128	1497	1944	1256	1643	1722	1419	832	152	168	354	300.3848736	300.70294	301.4792367	281.0334054	643.8405945	623.6931566
1116	gene-FQ762_05580	I	Lipid transport and metabolism	983.0957852	0.546191995	0.485564079	1.124860793	0.260648028	0.364735439	Mono_4_days vs wildtype_4_days	not_rel	82	76	92	102	2931	1550	2751	2499	1033	2818	2569	2721	2057	2613	84	929	96	95	90	99	77	140	2847	3551	2904	3293	3242	2983	1532	663	626	590	164.6024353	156.4430028	143.4375238	181.5930879	1376.083765	1228.407722
1117	gene-FQ762_05585	S	Function unknown	706.4849773	0.270952032	0.170938997	1.585080278	0.112948096	0.188505533	Mono_4_days vs wildtype_4_days	not_rel	182	164	251	221	1765	925	1546	1402	561	1473	1424	1583	997	1480	263	522	187	285	260	225	247	192	1406	1756	1531	1672	1476	1570	1054	672	651	825	365.9327735	341.1576536	390.1116804	396.1357832	830.1181697	729.2809957
1118	gene-FQ762_05590	L	Replication, recombination and repair	1198.298973	-0.968774402	0.505179371	-1.91768401	0.05515109	0.108904281	Mono_4_days vs wildtype_4_days	not_rel	1201	1196	1768	1474	875	782	731	849	690	795	578	670	578	594	941	597	1056	1612	1714	1261	740	658	467	601	473	538	532	520	815	1060	995	964	2425.777354	2569.362949	2721.957882	2697.356882	413.5774648	606.9828938
1119	gene-FQ762_05595	G	Carbohydrate transport and metabolism	1332.733424	-0.460235884	0.18620153	-2.471708386	0.013446916	0.048548214	Mono_4_days vs wildtype_4_days	not_rel	923	901	1212	985	1914	1329	1671	1661	1232	2063	1582	1686	1810	1489	832	1185	781	1297	1370	880	699	651	1935	2317	1601	1960	2245	1581	1404	812	758	840	1857.466098	1885.364256	1880.432208	1772.292382	901.0712852	1044.771523
5765	gene-FQ762_28825	-	#N/A	4084.609447	-2.765577213	0.782667041	-3.533529674	0.00041005	0.009511779	Mono_4_days vs wildtype_4_days	down_sig	2549	2820	3174	2787	852	1497	723	1199	2575	1893	870	872	1894	548	2523	1953	2732	3831	3587	2900	3853	5288	338	564	95	171	430	133	7543	7868	7626	12054	5412.321578	5287.165823	5430.498643	5202.7655	462.2515974	1073.624123
1121	gene-FQ762_05605	G	Carbohydrate transport and metabolism	1116.973879	-0.252341231	0.083197758	-3.033029198	0.002421122	0.024773139	Mono_4_days vs wildtype_4_days	not_rel	605	554	739	622	2190	1379	1922	1953	945	2087	1771	2043	1638	1996	496	935	511	726	875	555	562	708	1967	2520	1866	2211	2109	2105	1230	563	571	617	1217.202616	1157.290949	1147.145499	1117.931441	1030.718837	1084.981444
1122	gene-FQ762_05610	M	Cell wall/membrane/envelope biogenesis	1453.932665	-0.688774088	0.277724842	-2.480059336	0.013136052	0.048255124	Mono_4_days vs wildtype_4_days	not_rel	445	434	463	469	3083	1800	2795	2450	1427	3213	2531	2948	2595	2649	598	1388	381	510	490	304	1075	1457	3299	3848	2764	3561	3437	3078	2492	411	332	1650	893.6816101	896.0160915	721.2297111	836.571429	1448.169797	1424.450172
1123	gene-FQ762_05615	K	Transcription	178.6069672	0.751906731	0.426238482	1.764051728	0.07772327	NA	Mono_4_days vs wildtype_4_days	NA	33	35	30	39	742	304	602	518	151	523	457	534	299	606	28	133	24	29	45	26	19	44	513	618	536	573	484	604	208	52	40	70	67.08845795	79.53690086	45.44604217	74.02421712	353.2588959	229.8438131
1124	gene-FQ762_05620	S	Function unknown	469.9062235	0.142322441	0.09946703	1.43085042	0.152473089	NA	Mono_4_days vs wildtype_4_days	NA	365	353	452	380	941	541	741	851	337	764	645	873	566	755	201	322	278	440	474	356	163	167	677	959	782	803	750	825	392	171	168	187	736.776621	754.4238134	696.9499052	693.0579	444.439653	420.960833
1125	gene-FQ762_05625	S	Function unknown	657.5925313	0.038194802	0.262684408	0.145401863	0.884393594	0.905220909	Mono_4_days vs wildtype_4_days	not_rel	325	316	432	347	852	509	752	742	371	813	600	752	491	837	238	310	319	402	447	302	201	200	597	751	720	668	663	774	855	1611	1388	1013	655.791968	673.4693379	666.6479505	631.7347302	402.2633638	396.5883989
1126	gene-FQ762_05630	K	Transcription	1501.44427	-0.544678802	0.235802089	-2.309898123	0.020893795	0.05905675	Mono_4_days vs wildtype_4_days	not_rel	1147	1124	1438	1236	1794	1427	1704	1592	1239	1958	1469	1595	1613	1512	952	1112	1081	1395	1521	1169	785	805	1689	2148	1434	1816	1807	1572	1580	1184	1151	1277	2311.523909	2374.533556	2224.787232	2237.553105	845.8803724	1116.600293
1127	gene-FQ762_05635	-	#N/A	1368.154725	-1.055445263	0.442336992	-2.386066014	0.017029694	0.053840433	Mono_4_days vs wildtype_4_days	not_rel	1400	1335	1878	1462	994	950	842	1004	867	1054	642	790	851	689	878	662	1041	1854	2023	1372	730	878	884	943	600	847	769	713	899	1104	1144	943	2871.648561	3201.617031	2810.882223	2879.365309	475.3490376	698.7143963
1128	gene-FQ762_05640	S	Function unknown	586.5903257	-0.757851068	0.400548684	-1.892032351	0.058486671	NA	Mono_4_days vs wildtype_4_days	NA	525	451	661	585	652	503	571	587	430	642	436	681	512	584	502	377	451	688	757	498	380	374	485	612	529	571	466	572	269	400	370	197	1066.549063	1017.410501	1003.359444	1104.791065	310.1336056	381.5819742
1129	gene-FQ762_05645	O	Posttranslational modification, protein turnover, chaperones	300.3396911	-0.035495393	0.247028431	-0.143689504	0.88574566	NA	Mono_4_days vs wildtype_4_days	NA	104	78	160	122	656	393	621	583	338	741	609	688	647	588	118	326	102	107	147	78	75	107	786	973	710	833	881	713	444	86	91	157	210.996311	173.750717	243.719433	228.5617762	311.6164006	299.843036
[truncated: 6,964 more rows]
[truncated: 26 more columns]
